# Supplementary material for: Comparative evaluation of the fecal microbiota of adult hybrid pigs and Tibetan pigs, and dynamic changes in the fecal microbiota of hybrid pigs
Source: Front Immunol. 2023 Dec 14;14:1329590. doi: 10.3389/fimmu.2023.1329590 (PMC10752980; doi:10.3389/fimmu.2023.1329590)
Supplement: Supplementary file 1 [file Table_1.xls]

## Sheet: Supplemental table 1
Table S1. Content of main nutrients in compound feed
Nutrition facts	Lactation	Growth	Young adult and Adult
Digestible energy/MJ/kg	14.23	13.6	13.81
Crude protein /%	18	17.5	16.5
Calcium/%	0.75	0.9	0.8
phosphorus/%	0.65	0.7	0.6
Lysine/%	0.9	0.9	1
NaCl/%	0.5	0.5	0.5

## Sheet: Supplemental table 2
Table S2. Distribution table of fecal microbiota of 10 months Chuanxiang black pigs and Tibetan pigs at the phylum level
index	group	d__Archaea;p__Euryarchaeota	d__Archaea;p__Thermoplasmatota	d__Bacteria;p__Acidobacteriota	d__Bacteria;p__Actinobacteriota	d__Bacteria;p__Bacteroidota	d__Bacteria;p__Campilobacterota	d__Bacteria;p__Chloroflexi	d__Bacteria;p__Cyanobacteria	d__Bacteria;p__Deferribacterota	d__Bacteria;p__Desulfobacterota	d__Bacteria;p__Elusimicrobiota	d__Bacteria;p__Fibrobacterota	d__Bacteria;p__Firmicutes	d__Bacteria;p__Fusobacteriota	d__Bacteria;p__Gemmatimonadota	d__Bacteria;p__Planctomycetota	d__Bacteria;p__Proteobacteria	d__Bacteria;p__SAR324_clade(Marine_group_B)	d__Bacteria;p__Spirochaetota	d__Bacteria;p__Synergistota	d__Bacteria;p__Verrucomicrobiota	d__Bacteria;p__WPS-2
C4	CXBP	0	0	0	15	12148	0	0	0	0	25	0	0	7023	961	0	0	543	0	0	0	16	0
C4.1	CXBP	22	0	0	83	8010	0	0	38	0	69	0	0	13784	0	0	112	121	0	465	0	15	6
C4.10	CXBP	164	0	0	51	13540	0	0	31	0	7	0	341	19033	14	0	81	78	0	4708	0	22	9
C4.11	CXBP	75	0	0	50	5129	0	0	6	0	6	0	80	13948	0	0	10	35	0	2708	9	2	0
C4.12	CXBP	58	0	0	66	9965	0	0	57	0	10	0	5	21348	5	0	123	60	0	1079	0	19	8
C4.2	CXBP	321	0	0	117	11502	0	0	13	0	40	0	434	18205	0	0	273	218	0	9752	8	0	0
C4.3	CXBP	45	0	0	79	10440	0	0	27	0	7	0	243	21196	0	0	16	154	0	5616	5	191	7
C4.4	CXBP	71	0	0	116	9320	0	0	0	0	34	0	83	19188	105	0	81	330	0	4171	0	13	0
C4.5	CXBP	77	0	0	80	10356	13	0	55	0	61	0	301	16902	0	0	98	129	0	3866	0	7	51
C4.6	CXBP	108	0	0	82	15610	26	0	28	0	11	0	853	16029	0	0	45	347	0	6719	20	32	0
C4.7	CXBP	114	0	0	75	7507	0	0	4	0	0	0	139	13396	0	0	17	92	0	5277	0	0	26
C4.8	CXBP	140	0	0	85	6638	0	0	20	0	0	0	113	12895	0	0	126	258	0	4046	0	7	22
C4.9	CXBP	34	0	0	39	6539	0	0	13	0	0	0	136	12547	0	0	92	113	0	3957	0	0	52
Z4.1	TP	178	5	0	123	6333	2	0	56	0	41	0	169	18519	0	0	157	201	0	1806	32	67	0
Z4.10	TP	28	0	0	28	10152	5	0	22	0	20	0	19	11775	0	0	369	44	0	5226	0	20	6
Z4.11	TP	35	0	0	122	8999	11	0	3	0	22	0	391	15519	0	0	36	83	0	3520	0	67	0
Z4.12	TP	40	0	16	126	7277	0	0	15	0	3	0	19	5040	0	8	40	6159	0	2100	2	10	0
Z4.13	TP	152	11	0	183	12393	41	0	22	0	21	0	193	17275	0	0	24	289	0	4640	40	58	5
Z4.14	TP	87	0	0	190	9818	0	3	70	0	4	0	21	20419	0	0	19	56	0	4956	0	10	324
Z4.2	TP	107	8	0	103	13480	0	0	31	5	160	0	695	16266	0	0	62	169	4	5453	25	196	0
Z4.3	TP	66	0	0	50	9470	0	0	20	0	45	0	19	16574	0	0	525	86	0	3165	7	23	35
Z4.4	TP	69	0	0	51	13385	0	0	26	0	44	0	55	16869	0	0	322	71	0	3847	11	118	3
Z4.5	TP	198	4	0	196	11484	2	0	31	0	72	0	356	22412	0	0	45	1015	0	5789	66	31	0
Z4.6	TP	91	0	0	51	9919	0	0	29	2	21	0	101	15535	0	0	20	57	0	3169	9	47	0
Z4.7	TP	47	0	0	77	10805	9	0	19	0	28	0	89	11607	0	0	6	122	0	1870	0	68	3
Z4.8	TP	35	0	0	76	11666	6	0	17	0	17	0	42	16728	0	0	412	66	0	4084	0	17	17
Z4.9	TP	65	0	0	90	19522	17	0	158	0	27	2	8	20515	0	0	18	92	0	4422	0	9	175

## Sheet: Supplemental table 3
Table S3. Distribution table of fecal microbiota of 2 years Chuanxiang black pigs and Tibetan pigs at the phylum level
index	group	d__Archaea;p__Euryarchaeota	d__Archaea;p__Thermoplasmatota	d__Bacteria;__	d__Bacteria;p__Acidobacteriota	d__Bacteria;p__Actinobacteriota	d__Bacteria;p__Bacteroidota	d__Bacteria;p__Campilobacterota	d__Bacteria;p__Chloroflexi	d__Bacteria;p__Cyanobacteria	d__Bacteria;p__Desulfobacterota	d__Bacteria;p__Elusimicrobiota	d__Bacteria;p__Fibrobacterota	d__Bacteria;p__Firmicutes	d__Bacteria;p__Fusobacteriota	d__Bacteria;p__Myxococcota	d__Bacteria;p__Patescibacteria	d__Bacteria;p__Planctomycetota	d__Bacteria;p__Proteobacteria	d__Bacteria;p__SAR324_clade(Marine_group_B)	d__Bacteria;p__Spirochaetota	d__Bacteria;p__Synergistota	d__Bacteria;p__Verrucomicrobiota	d__Bacteria;p__WPS-2	d__Eukaryota;p__Parabasalia
C5.1	CXBP	61	0	0	0	81	7144	0	0	3	30	0	425	9117	0	0	0	44	78	0	3071	0	10	0	0
C5.10	CXBP	199	0	0	0	129	9582	7	0	33	5	0	33	19843	0	0	0	0	123	0	5380	0	10	0	0
C5.11	CXBP	73	0	0	0	228	4948	0	0	10	16	0	84	13478	0	0	0	54	178	0	4216	3	3	0	0
C5.12	CXBP	84	0	0	0	136	9950	0	0	26	0	0	122	14413	29	0	0	227	236	0	7824	0	19	0	0
C5.13	CXBP	51	0	0	0	74	6503	0	0	6	29	0	60	10491	0	0	0	0	70	0	5862	0	3	7	0
C5.14	CXBP	82	0	0	0	83	5941	0	0	0	27	0	36	11993	0	0	0	16	55	0	5544	8	2	0	0
C5.15	CXBP	55	0	0	0	153	11133	7	0	17	5	2	23	25444	4	0	0	136	67	0	2855	0	22	0	0
C5.16	CXBP	87	0	0	0	91	9084	0	0	37	0	0	10	17634	0	0	0	114	135	0	1530	0	0	14	0
C5.17	CXBP	65	0	0	0	374	5186	0	0	4	5	0	40	18450	8	0	0	186	625	0	3869	0	0	0	0
C5.18	CXBP	178	0	5	0	113	6700	0	0	44	11	0	84	18333	0	0	0	53	129	0	8135	0	0	0	0
C5.19	CXBP	354	0	0	0	86	5135	0	0	0	13	0	351	19679	0	0	0	27	50	0	2593	18	6	0	0
C5.2	CXBP	83	0	0	0	3707	6669	0	0	12	5	0	4	21035	0	0	0	42	3604	0	2283	0	0	20	0
C5.20	CXBP	264	0	0	0	121	5562	0	0	24	3	0	22	18931	0	0	5	28	125	0	3923	0	14	0	0
C5.21	CXBP	86	0	0	0	149	8995	0	0	48	8	0	83	14193	0	0	0	76	72	0	2529	0	2	4	0
C5.22	CXBP	167	0	0	0	141	8690	0	0	29	15	0	467	14106	0	0	0	89	44	0	5158	33	0	0	0
C5.23	CXBP	40	0	0	0	158	8012	0	0	64	23	0	165	16340	0	0	0	16	273	0	5188	0	0	30	0
C5.24	CXBP	130	0	0	0	167	12057	0	0	44	9	0	35	20185	0	0	5	62	289	0	3694	0	7	31	0
C5.25	CXBP	53	0	0	0	98	6127	0	0	163	6	0	29	19884	0	0	0	53	171	0	5152	0	47	4	0
C5.26	CXBP	62	0	0	0	83	8704	0	0	6	5	0	98	12547	0	0	0	298	75	0	2185	12	7	0	0
C5.27	CXBP	265	0	0	0	214	16498	0	0	127	20	0	243	20509	0	0	2	43	423	0	6049	9	50	5	0
C5.28	CXBP	85	0	0	0	307	9707	0	0	13	0	0	291	10072	0	0	0	40	371	0	6357	0	8	15	0
C5.29	CXBP	283	0	0	0	338	6458	2	0	67	5	0	289	26482	0	0	0	96	249	0	2841	0	33	0	0
C5.3	CXBP	120	0	0	0	535	7675	0	0	52	0	0	119	15731	0	0	0	99	272	0	4707	0	4	0	0
C5.30	CXBP	242	0	0	0	128	11813	0	0	28	16	0	52	15273	0	0	0	1466	44	0	2408	0	5	0	0
C5.4	CXBP	55	0	0	0	224	11330	0	0	70	9	5	75	20093	0	0	0	34	40	0	4897	0	0	11	0
C5.5	CXBP	223	0	0	0	1095	6533	0	0	132	11	0	208	24079	0	0	0	39	654	0	6830	0	0	0	0
C5.6	CXBP	68	0	0	0	148	8995	0	0	13	9	0	107	18484	0	0	0	62	70	0	7052	5	0	0	0
C5.7	CXBP	156	0	0	0	169	7581	18	0	15	28	0	63	13674	14	0	5	92	164	0	3506	0	0	11	0
C5.8	CXBP	76	0	0	0	69	12393	0	0	11	34	0	207	9943	0	0	0	53	99	4	6843	0	16	0	0
C5.9	CXBP	45	0	0	0	106	6192	0	0	19	0	0	38	13327	0	0	0	6	110	0	4099	0	0	10	0
Z5.1	TP	32	0	0	5	97	9947	0	0	6	140	0	74	16575	0	0	0	253	178	0	2171	21	246	0	0
Z5.10	TP	51	0	0	8	580	6113	0	0	17	75	0	35	20641	12	0	0	212	65	0	1749	8	18	0	0
Z5.11	TP	41	13	0	5	162	11337	0	0	88	4	60	167	18407	0	0	0	363	227	0	3774	11	74	0	9
Z5.12	TP	175	36	0	26	433	7273	0	0	149	34	7	221	25050	0	6	0	400	346	0	4378	6	266	0	0
Z5.13	TP	372	0	0	14	124	14663	0	0	43	8	0	20	19660	0	0	0	382	122	0	2581	6	26	15	0
Z5.14	TP	69	9	0	0	52	3175	9	0	3	17	0	3	19441	0	0	0	79	274	0	405	47	69	0	0
Z5.15	TP	259	2	0	0	202	1655	0	2	17	50	0	2	16795	0	0	0	189	144	0	868	18	6	0	0
Z5.2	TP	55	2	0	0	61	6808	0	0	21	45	0	87	10544	0	0	0	43	39	0	2551	8	8	0	0
Z5.3	TP	67	31	0	0	86	8537	0	0	22	89	0	321	20685	0	0	0	491	332	0	4329	37	185	10	0
Z5.4	TP	133	0	0	0	97	8525	0	0	5	19	5	24	21496	0	0	0	559	84	0	3538	2	43	20	0
Z5.5	TP	49	6	0	0	64	8755	0	0	23	34	0	0	14925	0	0	0	244	127	0	3199	0	52	0	0
Z5.6	TP	118	0	0	0	129	12200	0	0	46	12	0	53	12206	0	0	0	780	232	0	4201	0	14	0	0
Z5.7	TP	216	0	0	0	56	8437	0	0	0	189	0	18	15349	0	0	0	761	260	0	2059	24	0	0	0
Z5.8	TP	78	11	0	0	131	7536	0	0	16	13	0	196	12918	0	0	0	149	18	0	2091	7	47	0	0
Z5.9	TP	57	4	0	0	83	9154	0	0	4	23	0	30	16174	0	0	0	431	52	0	2440	47	81	190	0

## Sheet: Supplemental table 4
Table S4. The weight of each pig at different stages of development
sample.id	period	group	weight
X1	Lactation_0-3day	CXBP	1.9
X10	Lactation_0-3day	CXBP	1.8
X11	Lactation_0-3day	CXBP	2
X12	Lactation_0-3day	CXBP	2.1
X13	Lactation_0-3day	CXBP	1.6
X14	Lactation_0-3day	CXBP	1.9
X15	Lactation_0-3day	CXBP	1.8
X16	Lactation_0-3day	CXBP	2.5
X17	Lactation_0-3day	CXBP	2.3
X18	Lactation_0-3day	CXBP	1.8
X19	Lactation_0-3day	CXBP	1.9
X2	Lactation_0-3day	CXBP	2.1
X20	Lactation_0-3day	CXBP	1.7
X21	Lactation_0-3day	CXBP	1.9
X22	Lactation_0-3day	CXBP	1.8
X23	Lactation_0-3day	CXBP	2.5
X3	Lactation_0-3day	CXBP	1.7
X4	Lactation_0-3day	CXBP	1.9
X5	Lactation_0-3day	CXBP	2.1
X6	Lactation_0-3day	CXBP	2.4
X7	Lactation_0-3day	CXBP	2
X8	Lactation_0-3day	CXBP	1.7
X9	Lactation_0-3day	CXBP	2.1
C1	Lactation_0-3day	CXBP	1.8
C3	Growing_70day	CXBP	24.4
C3.1	Growing_70day	CXBP	23.1
C3.10	Growing_70day	CXBP	23.9
C3.11	Growing_70day	CXBP	22.8
C3.12	Growing_70day	CXBP	23.8
C3.13	Growing_70day	CXBP	24.1
C3.14	Growing_70day	CXBP	22.6
C3.15	Growing_70day	CXBP	23.4
C3.16	Growing_70day	CXBP	22.5
C3.17	Growing_70day	CXBP	23.3
C3.18	Growing_70day	CXBP	24.9
C3.19	Growing_70day	CXBP	22.1
C3.2	Growing_70day	CXBP	23.6
C3.20	Growing_70day	CXBP	23.9
C3.21	Growing_70day	CXBP	25.2
C3.22	Growing_70day	CXBP	22.1
C3.23	Growing_70day	CXBP	21.8
C3.24	Growing_70day	CXBP	23.9
C3.25	Growing_70day	CXBP	22.7
C3.26	Growing_70day	CXBP	23.9
C3.27	Growing_70day	CXBP	22.4
C3.28	Growing_70day	CXBP	21.6
C3.29	Growing_70day	CXBP	25.8
C3.3	Growing_70day	CXBP	20.6
C3.30	Growing_70day	CXBP	22.6
C3.4	Growing_70day	CXBP	24.7
C3.5	Growing_70day	CXBP	23.5
C3.6	Growing_70day	CXBP	20.9
C3.7	Growing_70day	CXBP	25.2
C3.8	Growing_70day	CXBP	22.3
C3.9	Growing_70day	CXBP	21.9
C4	Young adult_10month	CXBP	165.6
C4.1	Young adult_10month	CXBP	155.9
C4.10	Young adult_10month	CXBP	164.7
C4.11	Young adult_10month	CXBP	159.9
C4.12	Young adult_10month	CXBP	169.4
C4.2	Young adult_10month	CXBP	163.1
C4.3	Young adult_10month	CXBP	157.5
C4.4	Young adult_10month	CXBP	163.2
C4.5	Young adult_10month	CXBP	159.9
C4.6	Young adult_10month	CXBP	170.3
C4.7	Young adult_10month	CXBP	162.6
C4.8	Young adult_10month	CXBP	162.3
C4.9	Young adult_10month	CXBP	152.9
C5.1	Adult_2year	CXBP	329.3
C5.10	Adult_2year	CXBP	346.4
C5.11	Adult_2year	CXBP	340.2
C5.12	Adult_2year	CXBP	360.9
C5.13	Adult_2year	CXBP	337.5
C5.14	Adult_2year	CXBP	358.7
C5.15	Adult_2year	CXBP	334.6
C5.16	Adult_2year	CXBP	328.1
C5.17	Adult_2year	CXBP	360.8
C5.18	Adult_2year	CXBP	371.9
C5.19	Adult_2year	CXBP	341.4
C5.2	Adult_2year	CXBP	330.2
C5.20	Adult_2year	CXBP	357.2
C5.21	Adult_2year	CXBP	314.2
C5.22	Adult_2year	CXBP	307.5
C5.23	Adult_2year	CXBP	362.1
C5.24	Adult_2year	CXBP	329.5
C5.25	Adult_2year	CXBP	334.5
C5.26	Adult_2year	CXBP	338.4
C5.27	Adult_2year	CXBP	380.8
C5.28	Adult_2year	CXBP	325.4
C5.29	Adult_2year	CXBP	347.1
C5.3	Adult_2year	CXBP	342.4
C5.30	Adult_2year	CXBP	351.3
C5.4	Adult_2year	CXBP	364.2
C5.5	Adult_2year	CXBP	318.3
C5.6	Adult_2year	CXBP	349.1
C5.7	Adult_2year	CXBP	352.7
C5.8	Adult_2year	CXBP	304.5
C5.9	Adult_2year	CXBP	361.3
Z4.1	Young adult_10month	TP	45.6
Z4.10	Young adult_10month	TP	47.2
Z4.11	Young adult_10month	TP	42.1
Z4.12	Young adult_10month	TP	48.3
Z4.13	Young adult_10month	TP	41.5
Z4.14	Young adult_10month	TP	45.7
Z4.2	Young adult_10month	TP	43.4
Z4.3	Young adult_10month	TP	47.1
Z4.4	Young adult_10month	TP	46.1
Z4.5	Young adult_10month	TP	42.9
Z4.6	Young adult_10month	TP	47.5
Z4.7	Young adult_10month	TP	42.6
Z4.8	Young adult_10month	TP	45.2
Z4.9	Young adult_10month	TP	47.2
Z5.1	Adult_2year	TP	75.4
Z5.10	Adult_2year	TP	82.4
Z5.11	Adult_2year	TP	88.9
Z5.12	Adult_2year	TP	71.9
Z5.13	Adult_2year	TP	84.8
Z5.14	Adult_2year	TP	85.1
Z5.15	Adult_2year	TP	65.2
Z5.2	Adult_2year	TP	83.7
Z5.3	Adult_2year	TP	98.3
Z5.4	Adult_2year	TP	96.4
Z5.5	Adult_2year	TP	92.4
Z5.6	Adult_2year	TP	72.5
Z5.7	Adult_2year	TP	84.1
Z5.8	Adult_2year	TP	93.7
Z5.9	Adult_2year	TP	84.7

## Sheet: Supplemental table 5
Table S5. Relative proportion of fecal microbiota at phylum level in different developmental stages of Chuanxiang black pigs
period	Firmicutes	Bacteroidota	Proteobacteria	Fusobacteriota	Spirochaetota	Others
Lactation_0-3day	0.462247	0.216701	0.150434	0.151463	0.00224071	0.0169141
Growing_70day	0.610676	0.356931	0.011709	0.00114744	0.00941115	0.0101257
Finishing_10month	0.523011	0.323958	0.00675301	0.00384685	0.125542	0.0168889
Mature_2year	0.542163	0.27415	0.00885494	6.01332e-05	0.150774	0.0239981

## Sheet: Supplemental table 6
Table S6. The clusters to which different features belong and the classification of features
	cluster	neighbor	dist	Taxon	Confidence
0b2af2d19ef7e968d522d846e877bbca	1	8	0.0941902	d__Bacteria; p__Firmicutes; c__Clostridia; o__Oscillospirales; f__Oscillospiraceae; g__UCG-005	0.999999
6619bf965f77d83f0927d7e3af5c5000	1	4	0.088519	d__Bacteria; p__Spirochaetota; c__Spirochaetia; o__Spirochaetales; f__Spirochaetaceae; g__Treponema; s__Treponema_berlinense	1
244e6e71a235562886f312e6ad461689	1	4	0.0866141	d__Bacteria; p__Firmicutes; c__Clostridia; o__Clostridiales; f__Clostridiaceae; g__Clostridium_sensu_stricto_1	0.999956
85365f6f8b3ada61fde4c8eec214293e	1	4	0.0808724	d__Bacteria; p__Bacteroidota; c__Bacteroidia; o__Bacteroidales; f__Prevotellaceae; g__Prevotellaceae_NK3B31_group; s__uncultured_Prevotella	0.966971
c72497194464d1cc2dffd9d052834970	1	4	0.0762094	d__Bacteria; p__Bacteroidota; c__Bacteroidia; o__Bacteroidales; f__Muribaculaceae; g__Muribaculaceae	0.87999
07e9026d8541c3fb39c11d42657beeb4	1	4	0.0731743	d__Bacteria; p__Proteobacteria; c__Gammaproteobacteria; o__Aeromonadales; f__Succinivibrionaceae; g__Succinivibrio	0.788856
13c2d1a27ec712fbdc0f13170e59a1c2	1	4	0.0711755	d__Bacteria; p__Firmicutes; c__Clostridia; o__Clostridia_UCG-014; f__Clostridia_UCG-014; g__Clostridia_UCG-014	1
18de2a94a5e63fefc24184976e2f204f	1	4	0.0702807	d__Bacteria; p__Firmicutes; c__Clostridia; o__Lachnospirales; f__Lachnospiraceae	1
119c43ed152fe0a304130b1aaa3556ed	1	4	0.0683261	d__Bacteria; p__Firmicutes; c__Clostridia; o__Clostridia_UCG-014; f__Clostridia_UCG-014; g__Clostridia_UCG-014; s__uncultured_bacterium	0.794678
0f4a84b0febc16e5e99c9519e2ff8b97	1	8	0.0676535	d__Bacteria; p__Bacteroidota; c__Bacteroidia; o__Bacteroidales; f__Prevotellaceae; g__Prevotella; s__uncultured_bacterium	0.815729
05e7c53b599cf2d1612269da61263a6b	1	8	0.0662347	d__Bacteria; p__Bacteroidota; c__Bacteroidia; o__Bacteroidales; f__Prevotellaceae; g__Prevotellaceae_NK3B31_group; s__uncultured_Prevotella	0.985572
7aebe949e3a8db71f792ad5d390ecaa0	1	4	0.0657245	d__Bacteria; p__Firmicutes; c__Clostridia; o__Clostridia_UCG-014; f__Clostridia_UCG-014; g__Clostridia_UCG-014; s__gut_metagenome	0.780775
5350d67f902fd89903c8e9ad71a8adcd	1	4	0.0649227	d__Bacteria; p__Firmicutes; c__Bacilli; o__RF39; f__RF39; g__RF39; s__uncultured_bacterium	0.834081
f7bef51b65603d01ab185ad6ef3e205e	1	4	0.0635491	d__Bacteria; p__Firmicutes; c__Bacilli; o__RF39; f__RF39; g__RF39	1
ddd3f8d987b80632b18174ee43388a73	1	4	0.063275	d__Bacteria; p__Firmicutes; c__Clostridia; o__Oscillospirales; f__Oscillospiraceae; g__Oscillibacter; s__uncultured_bacterium	0.820337
b57c07128296413cae78b1d04f4bebf7	1	4	0.0632302	d__Bacteria; p__Firmicutes; c__Clostridia; o__Oscillospirales; f__Oscillospiraceae; g__uncultured	0.723294
231cff5bdee3052cea665d4889d051af	1	4	0.0577532	d__Bacteria; p__Bacteroidota; c__Bacteroidia; o__Bacteroidales; f__Prevotellaceae; g__Prevotellaceae_UCG-003; s__uncultured_bacterium	0.999637
b1d33bc07f885340f0dbc34fac1d0458	1	4	0.0568896	d__Bacteria; p__Bacteroidota; c__Bacteroidia; o__Bacteroidales; f__Prevotellaceae; g__Prevotella; s__uncultured_bacterium	0.904013
254ffce87d8106c93466996574bcfe37	1	4	0.0562752	d__Bacteria; p__Bacteroidota; c__Bacteroidia; o__Bacteroidales; f__Muribaculaceae; g__Muribaculaceae; s__uncultured_bacterium	0.993707
8ff401ccbdf5957645d2b5ebeb6f19fc	1	8	0.053486	d__Bacteria; p__Bacteroidota; c__Bacteroidia; o__Bacteroidales; f__Prevotellaceae; g__Prevotellaceae_NK3B31_group; s__uncultured_bacterium	0.996277
c491a64e60cc56694f308024786268d4	1	4	0.0531654	d__Bacteria; p__Firmicutes; c__Clostridia; o__Oscillospirales; f__[Eubacterium]_coprostanoligenes_group; g__[Eubacterium]_coprostanoligenes_group	0.999999
388ecc02129655a62073ba9e8bac358b	1	8	0.0516074	d__Bacteria; p__Bacteroidota; c__Bacteroidia; o__Bacteroidales; f__Prevotellaceae; g__Prevotella; s__uncultured_bacterium	0.787783
9b7084e06bea279a835fca15431a91af	1	4	0.0508508	d__Bacteria; p__Firmicutes; c__Clostridia; o__Peptostreptococcales-Tissierellales; f__Anaerovoracaceae; g__Family_XIII_AD3011_group	0.999541
873536f37f74aa8a73351a8572d8d04b	1	4	0.050538	d__Bacteria; p__Firmicutes; c__Clostridia; o__Oscillospirales; f__[Eubacterium]_coprostanoligenes_group; g__[Eubacterium]_coprostanoligenes_group; s__Eubacterium_coprostanoligenes	0.999948
f916f7c9d79076e247d991c285341831	1	4	0.0490366	d__Bacteria; p__Firmicutes; c__Clostridia; o__Clostridia_UCG-014; f__Clostridia_UCG-014; g__Clostridia_UCG-014	1
ec54b409970592344377030c0c9136aa	1	4	0.0482041	d__Bacteria; p__Bacteroidota; c__Bacteroidia; o__Bacteroidales; f__Prevotellaceae; g__Prevotellaceae_NK3B31_group; s__uncultured_Prevotella	0.992868
a26fd188abb52f737ad6fdbbf7ddd694	1	4	0.0478288	d__Bacteria; p__Bacteroidota; c__Bacteroidia; o__Bacteroidales; f__Rikenellaceae; g__Rikenellaceae_RC9_gut_group; s__uncultured_bacterium	0.770749
7aa6404bacf00c8c431be6dfbc5cc5c9	1	4	0.0453908	d__Bacteria; p__Firmicutes; c__Clostridia; o__Lachnospirales; f__Lachnospiraceae; g__[Eubacterium]_eligens_group	0.999997
0f64eef2c355643b9e19c80d51e86b79	1	4	0.0449218	d__Bacteria; p__Firmicutes; c__Clostridia; o__Clostridia_UCG-014; f__Clostridia_UCG-014; g__Clostridia_UCG-014; s__gut_metagenome	0.922752
65c300a4dc897a867bf95c562200a3c3	1	4	0.0448733	d__Bacteria; p__Firmicutes; c__Bacilli; o__Lactobacillales; f__Streptococcaceae; g__Streptococcus	1
fe7aded9ffbd7a7dffb58df6e7d5c7dc	1	4	0.043818	d__Bacteria; p__Firmicutes; c__Clostridia; o__Lachnospirales; f__Lachnospiraceae; g__Lachnospiraceae_ND3007_group; s__metagenome	0.814393
3ff50cf43fafc973efbeb2f2abd81596	1	4	0.0438069	d__Bacteria; p__Firmicutes; c__Clostridia; o__Oscillospirales; f__Ruminococcaceae; g__Subdoligranulum; s__uncultured_Faecalibacterium	0.935998
6bcd18cfaf6b6341563a6691e02f4f6b	1	4	0.0435846	d__Bacteria; p__Firmicutes; c__Clostridia; o__Lachnospirales; f__Lachnospiraceae	1
4a0ff95a2929b0bcbe3b31cf6115ba33	1	4	0.0433012	d__Bacteria; p__Bacteroidota; c__Bacteroidia; o__Bacteroidales; f__Prevotellaceae; g__Alloprevotella; s__uncultured_Bacteroidales	0.918658
a4191529a68e260f742592b4155815e6	1	4	0.0416172	d__Bacteria; p__Firmicutes; c__Clostridia; o__Peptococcales; f__Peptococcaceae; g__Peptococcus; s__uncultured_bacterium	1
539f2db2366a2033c7b530abcc16f269	1	4	0.0393888	d__Bacteria; p__Firmicutes; c__Bacilli; o__RF39; f__RF39; g__RF39	1
d77fb7cd6d580ad01db721c89462eddb	1	4	0.0387563	d__Bacteria; p__Firmicutes; c__Clostridia; o__Clostridiales; f__Clostridiaceae; g__Clostridium_sensu_stricto_1	0.999979
1a0ba15ea79d29b63e2c2948fc06aff3	1	4	0.0383877	d__Bacteria; p__Firmicutes; c__Clostridia; o__Oscillospirales; f__Butyricicoccaceae	1
d559de239bb2d5b5f5b20759b6054988	1	4	0.0377572	d__Bacteria; p__Firmicutes; c__Bacilli; o__RF39; f__RF39; g__RF39; s__uncultured_bacterium	0.842343
f64eb45c5c9a4979aa3f51046f87d39d	1	4	0.0373135	d__Bacteria; p__Bacteroidota; c__Bacteroidia; o__Bacteroidales; f__Muribaculaceae; g__Muribaculaceae; s__uncultured_bacterium	0.888299
9e02910894c9f381295b7f5fbef75d47	1	4	0.0371275	d__Bacteria; p__Firmicutes; c__Bacilli; o__Lactobacillales; f__Carnobacteriaceae; g__Jeotgalibaca	0.958976
5f567aa7d777004c97bddd99893e0cf6	1	4	0.0371129	d__Bacteria; p__Firmicutes; c__Clostridia; o__Oscillospirales; f__Oscillospiraceae; g__NK4A214_group; s__metagenome	0.929351
2c8ff17debddb8cf2834962eeae9fd8d	1	8	0.0370799	d__Bacteria; p__Firmicutes; c__Clostridia; o__Oscillospirales; f__Oscillospiraceae; g__UCG-005	0.996333
3da330c039809c714b04346399f1a1e6	1	4	0.0368897	d__Bacteria; p__Firmicutes; c__Clostridia; o__Oscillospirales; f__Ruminococcaceae; g__Faecalibacterium	0.998791
9d4829538f8f129bfe84f120250f9e22	1	4	0.0367961	d__Bacteria; p__Bacteroidota; c__Bacteroidia; o__Bacteroidales; f__Prevotellaceae; g__Prevotellaceae_NK3B31_group; s__uncultured_bacterium	0.708673
70d179aa8c0a2fef8340c8ba92c7f629	1	8	0.0361136	d__Bacteria; p__Bacteroidota; c__Bacteroidia; o__Bacteroidales; f__Tannerellaceae; g__Parabacteroides; s__uncultured_bacterium	0.998583
756ccb5e642cb02a9f1bd1a8b5090b89	1	4	0.0360324	d__Bacteria; p__Firmicutes; c__Bacilli; o__Lactobacillales; f__Enterococcaceae; g__Enterococcus	0.939942
0706a66f0f289c40ec392fd801dc0318	1	4	0.0350998	d__Bacteria; p__Firmicutes; c__Negativicutes; o__Veillonellales-Selenomonadales; f__Selenomonadaceae	1
aedd6878d36663207ecb7a992076a8fb	1	4	0.0350428	d__Bacteria; p__Firmicutes; c__Clostridia; o__Lachnospirales; f__Lachnospiraceae	0.999999
657dc0e718b76eedc22ae5f347731584	1	4	0.0350404	d__Bacteria; p__Bacteroidota; c__Bacteroidia; o__Bacteroidales; f__Prevotellaceae; g__Prevotella; s__uncultured_bacterium	0.81639
d37d6fb380a90f39bc83d8bd9dc03dac	1	4	0.0346848	d__Bacteria; p__Bacteroidota; c__Bacteroidia; o__Bacteroidales; f__Prevotellaceae; g__Prevotellaceae_UCG-003	0.999999
e65be3526e0314458c2f4fb241277d9a	1	4	0.0346646	d__Bacteria; p__Bacteroidota; c__Bacteroidia; o__Bacteroidales; f__Tannerellaceae; g__Parabacteroides; s__uncultured_bacterium	0.998336
5ff2a915c8c3686d3699aab250ea1d6b	1	4	0.0343538	d__Bacteria; p__Bacteroidota; c__Bacteroidia; o__Bacteroidales; f__Prevotellaceae; g__Alloprevotella; s__uncultured_bacterium	0.769585
ed3d3778f2a02739ba901903a74e2dfb	1	4	0.0341788	d__Bacteria; p__Firmicutes; c__Clostridia; o__Oscillospirales; f__Ruminococcaceae; g__Ruminococcus	0.997233
25ff9bda5797e7f2553edd31823df669	1	8	0.0326881	d__Bacteria; p__Firmicutes; c__Clostridia; o__Clostridiales; f__Clostridiaceae; g__Clostridium_sensu_stricto_1; s__Clostridium_butyricum	0.977121
ca76a5e1386e0318034769fecc2f2083	1	4	0.031804	d__Bacteria; p__Firmicutes; c__Clostridia; o__Oscillospirales; f__Oscillospiraceae; g__NK4A214_group	0.999998
c6d04212f78d26063836de6562bac1f4	1	4	0.0317197	d__Bacteria; p__Firmicutes; c__Negativicutes; o__Veillonellales-Selenomonadales; f__Selenomonadaceae; g__uncultured	0.73173
eb89eb3728b337e7f884295bc6275827	1	4	0.0312102	d__Bacteria; p__Firmicutes; c__Bacilli; o__Lactobacillales; f__Aerococcaceae; g__Aerococcus	1
f08f48a619eb32d466b9c40b6549991d	1	4	0.0310403	d__Bacteria; p__Firmicutes; c__Clostridia; o__Oscillospirales; f__Oscillospiraceae; g__NK4A214_group; s__uncultured_rumen	0.731127
d6445424b1881a499f67a29b537fb4d6	1	4	0.0306115	d__Bacteria; p__Firmicutes; c__Clostridia; o__Clostridia_UCG-014; f__Clostridia_UCG-014; g__Clostridia_UCG-014; s__uncultured_bacterium	0.818008
45e7694807c1bac9044c5bad2673a4a9	1	4	0.0303923	d__Bacteria; p__Firmicutes; c__Bacilli; o__Lactobacillales; f__Aerococcaceae; g__uncultured; s__uncultured_bacterium	0.964995
952bb65bebd88baaf58a413084c2429f	1	4	0.0303435	d__Bacteria; p__Firmicutes; c__Bacilli; o__Erysipelotrichales; f__Erysipelotrichaceae; g__Erysipelothrix	0.999995
e2e3390dccb1fda4b76a3ae757279f08	1	4	0.0300063	d__Bacteria; p__Bacteroidota; c__Bacteroidia; o__Bacteroidales; f__Muribaculaceae; g__Muribaculaceae; s__uncultured_organism	0.999224
ef787a037e891433854235402ac7dca2	1	4	0.0293978	d__Bacteria; p__Firmicutes; c__Clostridia; o__Lachnospirales; f__Lachnospiraceae; g__Lachnospiraceae_NK4A136_group; s__uncultured_bacterium	0.719043
8e2c7555abb20fe026de0bf32c212291	1	4	0.0292381	d__Bacteria; p__Firmicutes; c__Clostridia; o__Clostridia_UCG-014; f__Clostridia_UCG-014; g__Clostridia_UCG-014	1
1f576e1c467317ff663c1f52c678ce29	1	8	0.0280082	d__Bacteria; p__Firmicutes; c__Clostridia; o__Oscillospirales; f__Oscillospiraceae	1
42c678bd41e1d5e7a5e866de38471461	1	4	0.0279356	d__Bacteria; p__Firmicutes; c__Bacilli; o__Erysipelotrichales; f__Erysipelotrichaceae; g__Catenisphaera; s__uncultured_bacterium	0.999997
ec175d416e8a2db5d2eb592604f39983	1	4	0.0273963	d__Bacteria; p__Bacteroidota; c__Bacteroidia; o__Bacteroidales; f__Prevotellaceae; g__Prevotellaceae_NK3B31_group	0.999953
9db1c8f37047a04771ea4aedfd2219d9	1	4	0.0267271	d__Bacteria; p__Bacteroidota; c__Bacteroidia; o__Bacteroidales; f__Prevotellaceae; g__Prevotellaceae_NK3B31_group; s__uncultured_bacterium	0.890466
5e895ad72c91fb49bdcc10f00948ab63	1	4	0.0260434	d__Bacteria; p__Bacteroidota; c__Bacteroidia; o__Bacteroidales; f__Rikenellaceae; g__Rikenellaceae_RC9_gut_group; s__uncultured_bacterium	0.990965
9f8e994ff7736a2abe81ea0eb83d8e27	1	8	0.0256016	d__Bacteria; p__Bacteroidota; c__Bacteroidia; o__Bacteroidales; f__Bacteroidaceae; g__Bacteroides	0.978169
211bb8779ccce9bba01b80416251fa8e	1	4	0.0252902	d__Bacteria; p__Firmicutes; c__Clostridia; o__Peptostreptococcales-Tissierellales; f__Anaerovoracaceae; g__Family_XIII_AD3011_group	0.999886
13da64c09ff306547c6f033f450d1b92	1	4	0.0248443	d__Bacteria; p__Spirochaetota; c__Spirochaetia; o__Spirochaetales; f__Spirochaetaceae; g__Sphaerochaeta; s__uncultured_bacterium	0.999611
31e6da9262a52915e499672b06301716	1	4	0.0243127	d__Bacteria; p__Bacteroidota; c__Bacteroidia; o__Bacteroidales; f__Muribaculaceae; g__Muribaculaceae; s__uncultured_bacterium	0.996089
ab9b80f4af8999fc6afc28c1230cfacb	1	4	0.0239615	d__Bacteria; p__Bacteroidota; c__Bacteroidia; o__Bacteroidales; f__Prevotellaceae; g__Alloprevotella; s__uncultured_Bacteroidales	0.940522
67d8ce5d8f3b451fc0bb7f5e0a405c54	1	8	0.02319	d__Bacteria; p__Bacteroidota; c__Bacteroidia; o__Bacteroidales; f__Muribaculaceae; g__Muribaculaceae; s__wallaby_gut	0.801557
6a0d2a0d93a6eb6bae82c55061c5953a	1	4	0.0228096	d__Bacteria; p__Firmicutes; c__Bacilli; o__Lactobacillales; f__Aerococcaceae; g__Facklamia; s__Facklamia_tabacinasalis	0.862104
750bf6fef824324a8a80fcafdec7c81c	1	4	0.0225565	d__Bacteria; p__Firmicutes; c__Clostridia; o__Oscillospirales; f__Ruminococcaceae; g__uncultured; s__metagenome	0.984771
ae2c07a1a0903b3d1058d3b0b38e108e	1	4	0.0221597	d__Bacteria; p__Bacteroidota; c__Bacteroidia; o__Bacteroidales; f__Prevotellaceae; g__Alloprevotella; s__uncultured_bacterium	0.999989
dc73972c275b863eeddd8e6989f32f3c	1	7	0.0217531	d__Bacteria; p__Bacteroidota; c__Bacteroidia; o__Bacteroidales; f__Muribaculaceae; g__Muribaculaceae; s__uncultured_bacterium	0.963671
06a2c8b6817f9c39cc67559e228d71f9	1	4	0.0204642	d__Bacteria; p__Bacteroidota; c__Bacteroidia; o__Bacteroidales; f__Prevotellaceae; g__Prevotellaceae_NK3B31_group; s__uncultured_Prevotella	0.986784
feb24e065bbfe96b786126ee7ef20c83	1	4	0.0202005	d__Bacteria; p__Proteobacteria; c__Gammaproteobacteria; o__Pseudomonadales; f__Pseudomonadaceae; g__Pseudomonas	1
d228813ff7d15d157a6b52dd552e7952	1	4	0.0196427	d__Bacteria; p__Firmicutes; c__Bacilli; o__Erysipelotrichales; f__Erysipelotrichaceae; g__uncultured; s__uncultured_bacterium	1
1c29df259ae08f1c3cac8e1a5878897e	1	4	0.0195523	d__Bacteria; p__Firmicutes; c__Bacilli; o__RF39; f__RF39; g__RF39; s__uncultured_bacterium	0.991419
d0bc466566c095d140e1865f621ae2ad	1	4	0.0191623	d__Bacteria; p__Bacteroidota; c__Bacteroidia; o__Bacteroidales; f__Prevotellaceae; g__Prevotella; s__uncultured_bacterium	0.747141
2875502cb918f3c53c3a29292d7a82fa	1	4	0.0188393	d__Bacteria; p__Firmicutes; c__Clostridia; o__Peptostreptococcales-Tissierellales; f__Peptostreptococcaceae; g__Peptoclostridium	0.999776
f4fcd495b1ca4fd1857b458131c9721b	1	4	0.0184678	d__Bacteria; p__Bacteroidota; c__Bacteroidia; o__Bacteroidales; f__Muribaculaceae; g__Muribaculaceae; s__uncultured_Porphyromonadaceae	0.999921
112d474bf7eea965a77f3e28e5f8c3bf	1	4	0.0183993	d__Bacteria; p__Firmicutes; c__Bacilli; o__RF39; f__RF39; g__RF39; s__uncultured_bacterium	0.952995
8b4e5d9ac64fcb7ddc52fc77bd80437c	1	4	0.0177384	d__Bacteria; p__Proteobacteria; c__Gammaproteobacteria; o__Pseudomonadales; f__Moraxellaceae; g__Psychrobacter	1
8d69a361450de83ce6cf9c7c2c902046	1	4	0.0162651	d__Bacteria; p__Bacteroidota; c__Bacteroidia; o__Bacteroidales; f__Muribaculaceae; g__Muribaculaceae; s__uncultured_Porphyromonadaceae	0.999936
151583e2215cca94f3fc754959ef3059	1	4	0.0161265	d__Bacteria; p__Bacteroidota; c__Bacteroidia; o__Bacteroidales; f__Tannerellaceae; g__Parabacteroides; s__uncultured_bacterium	0.999481
45e5556164dc74973d54f787785a5e7b	1	4	0.0155242	d__Bacteria; p__Bacteroidota; c__Bacteroidia; o__Bacteroidales; f__Rikenellaceae; g__Rikenellaceae_RC9_gut_group; s__uncultured_bacterium	0.98322
020d12cb2c42af1cff54ca2bd1d624cf	1	4	0.0151646	d__Bacteria; p__Firmicutes; c__Bacilli; o__Lactobacillales; f__Lactobacillaceae; g__Lactobacillus; s__Lactobacillus_amylovorus	0.841586
1292c2f1e2d46fe8a7ad1428fc2f0b7e	1	4	0.0148049	d__Bacteria; p__Firmicutes; c__Clostridia; o__Oscillospirales; f__Oscillospiraceae; g__UCG-005; s__uncultured_bacterium	0.747443
0b76c53c1d9c98e325ee9a14f9ea20bd	1	4	0.014768	d__Bacteria; p__Actinobacteriota; c__Coriobacteriia; o__Coriobacteriales; f__Eggerthellaceae; g__uncultured; s__uncultured_bacterium	0.999907
f4e0182173a96e8833167bdb3907c3ca	1	4	0.0140717	d__Bacteria; p__Firmicutes; c__Clostridia; o__Oscillospirales; f__Butyricicoccaceae	1
e89e5a198d05c15c76a4557f1fae0b55	1	8	0.0139946	d__Bacteria; p__Bacteroidota; c__Bacteroidia; o__Bacteroidales; f__p-251-o5; g__p-251-o5; s__uncultured_bacterium	1
cba31effb2592cff6628923c8b3fbf86	1	8	0.0137709	d__Bacteria; p__Bacteroidota; c__Bacteroidia; o__Bacteroidales; f__Bacteroidaceae; g__Bacteroides	0.945912
0b7887cd92d5f211dc053eed53f95f33	1	4	0.0130223	d__Bacteria; p__Firmicutes; c__Clostridia; o__Oscillospirales; f__[Eubacterium]_coprostanoligenes_group; g__[Eubacterium]_coprostanoligenes_group	0.999999
e316ad0d499bce04264c586944f81d58	1	4	0.0129799	d__Bacteria; p__Firmicutes; c__Clostridia; o__Oscillospirales; f__Ruminococcaceae; g__Ruminococcus	0.901065
3482a80ab228ab5038189b744311dcc3	1	4	0.0120321	d__Bacteria; p__Firmicutes; c__Clostridia; o__Peptostreptococcales-Tissierellales; f__Anaerovoracaceae; g__Family_XIII_AD3011_group	0.999923
71c9f8cdadb3681a45fc6eca5dbc578f	1	4	0.0119171	d__Bacteria; p__Firmicutes; c__Clostridia; o__Oscillospirales; f__Oscillospiraceae; g__Oscillospira; s__uncultured_bacterium	0.920631
242913b3fcddfa3a650375af8f3fd703	1	4	0.0107145	d__Bacteria; p__Bacteroidota; c__Bacteroidia; o__Bacteroidales; f__Prevotellaceae; g__Prevotellaceae_NK3B31_group; s__uncultured_bacterium	0.979423
e29a5c0547819694ba448050ed5146c2	1	4	0.00971208	d__Bacteria; p__Bacteroidota; c__Bacteroidia; o__Bacteroidales; f__Tannerellaceae; g__Parabacteroides; s__uncultured_bacterium	0.999838
5dd365d640844e90c8cf6ba99669182a	1	4	0.0095629	d__Bacteria; p__Firmicutes; c__Bacilli; o__Lactobacillales; f__Streptococcaceae; g__Lactococcus; s__Lactococcus_raffinolactis	0.857593
4894459c41cc9be86bed8a26c3b6a1bd	1	4	0.0095417	d__Bacteria; p__Firmicutes; c__Bacilli; o__Lactobacillales; f__Vagococcaceae; g__Vagococcus; s__Vagococcus_fluvialis	0.71643
e60fec46c93ab58beaf4d713a5ff3b75	1	4	0.00934193	d__Bacteria; p__Bacteroidota; c__Bacteroidia; o__Bacteroidales; f__Muribaculaceae; g__Muribaculaceae; s__uncultured_bacterium	0.997856
5e720de5e56f5b62c73fe0ea116bb5cd	1	4	0.00674659	d__Bacteria; p__Firmicutes; c__Clostridia; o__Clostridia_UCG-014; f__Clostridia_UCG-014; g__Clostridia_UCG-014	1
6bfd3083c5a1f541b4bf294500fcd759	1	8	0.00560079	d__Bacteria; p__Bacteroidota; c__Bacteroidia; o__Bacteroidales; f__Prevotellaceae; g__Prevotellaceae_NK3B31_group; s__uncultured_Prevotella	0.960345
9014ffd6401929d8c9ad8524dc3ec7b9	1	4	0.00532205	d__Bacteria; p__Firmicutes; c__Clostridia; o__Oscillospirales; f__Ruminococcaceae; g__Ruminococcus; s__metagenome	0.984614
0d52210d2df9af3f0bc382c959181846	1	4	0.00521541	d__Bacteria; p__Firmicutes; c__Clostridia; o__Oscillospirales; f__[Eubacterium]_coprostanoligenes_group; g__[Eubacterium]_coprostanoligenes_group	0.999979
01876a261f956957e4fbe249752ed419	1	4	0.00340081	d__Bacteria; p__Firmicutes; c__Clostridia; o__Lachnospirales; f__Lachnospiraceae; g__Lachnoclostridium	0.895753
ba9f9d88fc70d6eee3f858e5352d8495	1	8	0.00339056	d__Bacteria; p__Firmicutes; c__Clostridia; o__Lachnospirales; f__Lachnospiraceae; g__Lachnospiraceae_NK4A136_group; s__uncultured_bacterium	0.712667
37a6ae8a53c157ea8085644104e073ca	1	4	0.00207888	d__Bacteria; p__Firmicutes; c__Clostridia; o__Lachnospirales; f__Lachnospiraceae; g__Lachnospiraceae_NK4A136_group	0.992104
0f92ab0332a77a0c247eca836f9ace26	1	4	0.00193019	d__Bacteria; p__Firmicutes; c__Negativicutes; o__Veillonellales-Selenomonadales; f__Veillonellaceae; g__Megasphaera	0.999995
c45eaf450a73ab3d5446499b4e04afd5	1	4	0.000617746	d__Bacteria; p__Firmicutes; c__Clostridia; o__Lachnospirales; f__Lachnospiraceae; g__Roseburia	0.788401
e48465739136c5549bf5a979fdae4183	1	4	-0.000161788	d__Bacteria; p__Firmicutes; c__Clostridia; o__Clostridia_UCG-014; f__Clostridia_UCG-014; g__Clostridia_UCG-014; s__uncultured_bacterium	0.884985
6238ca958b90bf09551c2bca62b71954	1	4	-0.00227242	d__Bacteria; p__Bacteroidota; c__Bacteroidia; o__Bacteroidales; f__Muribaculaceae; g__Muribaculaceae; s__uncultured_bacterium	0.940197
8e82e1e61dea4798adf5b6860e2f8f6c	1	4	-0.00466654	d__Bacteria; p__Firmicutes; c__Negativicutes; o__Veillonellales-Selenomonadales; f__Selenomonadaceae; g__Anaerovibrio	0.999512
26f17a44097ece8791aa865138e70236	1	4	-0.00505003	d__Bacteria; p__Firmicutes; c__Clostridia; o__Lachnospirales; f__Lachnospiraceae	1
8bf4d870447eb0a6d35de30a827dbcf8	1	4	-0.00522961	d__Bacteria; p__Firmicutes; c__Bacilli; o__RF39; f__RF39; g__RF39	1
4cb3631dc387f6b4a8672d3df485dfc8	1	4	-0.00631094	d__Bacteria; p__Firmicutes; c__Bacilli; o__Erysipelotrichales; f__Erysipelotrichaceae; g__uncultured; s__uncultured_bacterium	1
d7a8cfae3ef4650fdad99fb76960b8ab	1	8	-0.00645739	d__Bacteria; p__Bacteroidota; c__Bacteroidia; o__Bacteroidales; f__Rikenellaceae; g__Rikenellaceae_RC9_gut_group; s__uncultured_bacterium	0.995849
011cf4be78ba25ee7482aec2245e8506	1	4	-0.00665896	d__Bacteria; p__Firmicutes; c__Clostridia; o__Lachnospirales; f__Lachnospiraceae; g__Lachnospiraceae_NK4A136_group	0.999622
da5252d1ebe29a7c62023b49c9ac0d1c	1	4	-0.00710963	d__Bacteria; p__Firmicutes; c__Clostridia; o__Clostridiales; f__Clostridiaceae; g__Clostridium_sensu_stricto_6; s__Clostridium_bornimense	0.999184
431152a7e66aa0a9af3c0dec8a2e42ea	1	4	-0.00724794	d__Bacteria; p__Firmicutes; c__Clostridia; o__Oscillospirales; f__Oscillospiraceae; g__UCG-002	0.999977
b52114b24c5d0280c475fcc23b155713	1	8	-0.00776914	d__Bacteria; p__Bacteroidota; c__Bacteroidia; o__Bacteroidales; f__Prevotellaceae; g__Prevotellaceae_NK3B31_group; s__uncultured_bacterium	0.979018
be5be3b906edd81dc5525f3be3af7411	1	4	-0.00780151	d__Bacteria; p__Bacteroidota; c__Bacteroidia; o__Bacteroidales; f__Prevotellaceae; g__Alloprevotella; s__uncultured_Bacteroidales	0.907428
c17d8949bef52a7a726a9ac72f6f69a3	1	4	-0.00791659	d__Bacteria; p__Firmicutes; c__Bacilli; o__Lactobacillales; f__Streptococcaceae; g__Streptococcus	1
b85563410e91a0e7bd64b083dd74fe89	1	8	-0.0084706	d__Bacteria; p__Firmicutes; c__Clostridia; o__Oscillospirales; f__Oscillospiraceae; g__UCG-005; s__uncultured_bacterium	0.902182
03139752d5bd5f6b7faf5ed4d1b2ee14	1	4	-0.00887111	d__Bacteria; p__Firmicutes; c__Clostridia; o__Lachnospirales; f__Lachnospiraceae; g__Anaerostignum	0.807753
f3b88d83dff10c92deee37e3ccee0c03	1	4	-0.00956905	d__Bacteria; p__Firmicutes; c__Clostridia; o__Clostridiales; f__Clostridiaceae; g__Clostridium_sensu_stricto_1	0.999999
bb2f2f5bde23eb16a6d09d8e7e1031b6	1	4	-0.0119232	d__Bacteria; p__Firmicutes; c__Bacilli; o__Lactobacillales; f__Lactobacillaceae; g__Lactobacillus; s__Lactobacillus_reuteri	0.826201
bfcb3d807e0b639f6efaafc05b4839fe	1	4	-0.0155899	d__Bacteria; p__Firmicutes; c__Clostridia; o__Oscillospirales; f__Ruminococcaceae; g__Faecalibacterium	0.999763
230a6dd71091d1b6f3e3ed8da9c71bea	1	4	-0.0157181	d__Bacteria; p__Firmicutes; c__Clostridia; o__Oscillospirales; f__Ruminococcaceae; g__Ruminococcus; s__uncultured_Ruminococcus	0.979379
f3dc78f72022f7533f8670b1b40eee06	1	4	-0.0169573	d__Bacteria; p__Firmicutes; c__Bacilli; o__RF39; f__RF39; g__RF39; s__uncultured_bacterium	0.948615
8d3a6cd823ab77049934099f2e3e4705	1	4	-0.0191171	d__Bacteria; p__Bacteroidota; c__Bacteroidia; o__Bacteroidales; f__Prevotellaceae; g__Prevotella; s__uncultured_bacterium	0.808418
ca570823984cada224dcfac85d7eb4ce	1	4	-0.020528	d__Bacteria; p__Firmicutes; c__Bacilli; o__RF39; f__RF39; g__RF39; s__uncultured_bacterium	0.906504
9ef445452ec5b1e00cd68c4928402139	1	2	-0.0226229	d__Bacteria; p__Bacteroidota; c__Bacteroidia; o__Bacteroidales; f__Muribaculaceae; g__Muribaculaceae; s__uncultured_Porphyromonadaceae	0.98491
3a140c116032028c152f1b1043296a46	1	4	-0.0226521	d__Bacteria; p__Firmicutes; c__Clostridia; o__Oscillospirales; f__Oscillospiraceae; g__NK4A214_group	0.999964
ce3c2699c996d28b5f5246723b939dda	1	8	-0.0233039	d__Bacteria; p__Bacteroidota; c__Bacteroidia; o__Bacteroidales; f__Prevotellaceae; g__Prevotellaceae_NK3B31_group; s__uncultured_bacterium	0.999871
fd87821e71c06acf92503fda1492cdb4	1	4	-0.0257083	d__Bacteria; p__Bacteroidota; c__Bacteroidia; o__Bacteroidales; f__Prevotellaceae; g__Prevotella; s__uncultured_bacterium	0.810314
93760f8572c506c07d578c558c6b5003	1	4	-0.0261836	d__Bacteria; p__Bacteroidota; c__Bacteroidia; o__Bacteroidales; f__Prevotellaceae; g__Prevotellaceae_NK3B31_group; s__uncultured_bacterium	0.999895
b182079e43c9fe34b01386bb8d62b2e5	1	8	-0.0270575	d__Bacteria; p__Firmicutes; c__Clostridia; o__Oscillospirales; f__Ruminococcaceae; g__uncultured	0.999506
a5913dd059699d60b66fe85001aeebc8	1	6	-0.0289838	d__Bacteria; p__Bacteroidota; c__Bacteroidia; o__Bacteroidales; f__Prevotellaceae; g__uncultured; s__uncultured_bacterium	0.834401
aa5639a8b378f983a5f3f57ad97bbbb7	1	4	-0.0302665	d__Bacteria; p__Firmicutes; c__Clostridia; o__Lachnospirales; f__Lachnospiraceae; g__Lachnospiraceae_FCS020_group; s__uncultured_Clostridium	0.949414
b62f80bb29ebff60e8147e29a8548ae6	1	4	-0.0342134	d__Bacteria; p__Bacteroidota; c__Bacteroidia; o__Bacteroidales; f__Tannerellaceae; g__Parabacteroides; s__uncultured_bacterium	0.999788
4cf0890cd3a2adfb9bdfec979bd93d0a	1	4	-0.0350435	d__Bacteria; p__Bacteroidota; c__Bacteroidia; o__Bacteroidales; f__Rikenellaceae; g__Rikenellaceae_RC9_gut_group; s__uncultured_bacterium	0.78584
c99782b239fd0b6b3a10c957156cbabf	1	4	-0.0350839	d__Bacteria; p__Firmicutes; c__Clostridia; o__Oscillospirales; f__[Eubacterium]_coprostanoligenes_group; g__[Eubacterium]_coprostanoligenes_group	0.999997
f472e61472ca2a0935c9a58a1e310370	1	4	-0.0496457	d__Bacteria; p__Firmicutes; c__Clostridia; o__Clostridia_UCG-014; f__Clostridia_UCG-014; g__Clostridia_UCG-014	1
9f0faefe4cb4d6f4ca6b92447b51d500	1	4	-0.0643552	d__Bacteria; p__Bacteroidota; c__Bacteroidia; o__Bacteroidales; f__Prevotellaceae; g__Prevotella; s__Trichuris_trichiura	0.763407
5c47a55199cb118d318b287c53dfa1c3	2	5	0.144755	d__Bacteria; p__Firmicutes; c__Clostridia; o__Oscillospirales; f__Oscillospiraceae; g__Colidextribacter	0.919781
fa45bd4b608ed9bb1e689427e867a3bf	2	5	0.13963	d__Bacteria; p__Firmicutes; c__Bacilli; o__Lactobacillales; f__Lactobacillaceae; g__Lactobacillus; s__Lactobacillus_mucosae	0.998977
2ffbcc32fd996813f7f5d93e5de219d4	2	5	0.133871	d__Bacteria; p__Actinobacteriota; c__Coriobacteriia; o__Coriobacteriales; f__Coriobacteriaceae; g__Collinsella	1
1fe9ff4a74bc8ee60d168c618e2c4b25	2	5	0.125666	d__Bacteria; p__Firmicutes; c__Negativicutes; o__Veillonellales-Selenomonadales; f__Veillonellaceae; g__Veillonella	0.999999
01f082619fb930d68f8a931509a385fe	2	5	0.123236	d__Bacteria; p__Firmicutes; c__Negativicutes; o__Acidaminococcales; f__Acidaminococcaceae; g__Phascolarctobacterium; s__uncultured_Veillonellaceae	0.845904
fe1a2f0b57a4a5e6dbbeaed20b65011d	2	5	0.121138	d__Bacteria; p__Firmicutes; c__Bacilli; o__Lactobacillales; f__Lactobacillaceae; g__Lactobacillus	1
b2544ba67a6a4c4b94f953669ab04235	2	5	0.113319	d__Bacteria; p__Firmicutes; c__Clostridia; o__Lachnospirales; f__Lachnospiraceae; g__Roseburia; s__Roseburia_inulinivorans	0.770762
8bcfeeaa353b6f733ab41d0dac5c988e	2	5	0.112227	d__Bacteria; p__Fusobacteriota; c__Fusobacteriia; o__Fusobacteriales; f__Fusobacteriaceae; g__Fusobacterium; s__Fusobacterium_mortiferum	0.982924
95c7568298b667b226178eb5808036d6	2	5	0.110546	d__Bacteria; p__Firmicutes; c__Clostridia; o__Lachnospirales; f__Lachnospiraceae	0.999999
3e1721e73907524ea9d7fd28e2f04198	2	6	0.110422	d__Bacteria; p__Firmicutes; c__Clostridia; o__Lachnospirales; f__Lachnospiraceae; g__Lachnospiraceae_UCG-010; s__uncultured_bacterium	0.972674
4c6e50719013d33b1eecabb4595d429f	2	5	0.109612	d__Bacteria; p__Bacteroidota; c__Bacteroidia; o__Bacteroidales; f__Prevotellaceae; g__Prevotella	1
185212966bf2459ed802ae159fbfb496	2	6	0.106587	d__Bacteria; p__Firmicutes; c__Clostridia; o__Lachnospirales; f__Lachnospiraceae; g__Dorea; s__Dorea_formicigenerans	0.916727
4cb0e90b102d670250f49ff3f87d1f3c	2	5	0.1016	d__Bacteria; p__Firmicutes; c__Bacilli; o__Lactobacillales; f__Lactobacillaceae; g__Lactobacillus	1
29399fc349733bf5580c5578837995c2	2	6	0.101298	d__Bacteria; p__Firmicutes; c__Clostridia; o__Oscillospirales; f__Oscillospiraceae; g__Intestinimonas; s__Intestinimonas_butyriciproducens	0.999639
8a6d3b93a2298ff07fd0048736f5f4f4	2	5	0.101221	d__Bacteria; p__Firmicutes; c__Clostridia; o__Lachnospirales; f__Lachnospiraceae; g__Lachnoclostridium; s__Lachnoclostridium_sp.	0.738888
766cbca40f31365640589eac94f6ecc3	2	5	0.0992705	d__Bacteria; p__Firmicutes; c__Clostridia; o__Lachnospirales; f__Lachnospiraceae; g__uncultured; s__Faecalimonas_umbilicata	0.886171
9043471ec344f739891bdce044da4912	2	5	0.0975934	d__Bacteria; p__Firmicutes; c__Bacilli; o__Lactobacillales; f__Lactobacillaceae; g__Lactobacillus; s__Lactobacillus_delbrueckii	0.987902
3dfe8836642ea4dfb2d68042de9e1623	2	5	0.0950769	d__Bacteria; p__Firmicutes; c__Bacilli; o__Lactobacillales; f__Lactobacillaceae; g__Lactobacillus; s__Lactobacillus_vaginalis	0.86366
d5ae82cf7ab4f9bb8f1cc952c7a04d16	2	6	0.0887143	d__Bacteria; p__Firmicutes; c__Bacilli; o__Lactobacillales; f__Aerococcaceae; g__Aerococcus	1
e2da7a1cb208f24bc74fcdc5fb054a09	2	5	0.0841253	d__Bacteria; p__Firmicutes; c__Bacilli; o__Lactobacillales; f__Lactobacillaceae; g__Lactobacillus; s__Lactobacillus_delbrueckii	0.99012
efd9c98938ad91e431a71be94b80df63	2	5	0.0835505	d__Bacteria; p__Firmicutes; c__Clostridia; o__Peptostreptococcales-Tissierellales; f__Anaerovoracaceae; g__Family_XIII_AD3011_group	0.999622
1ccc96b1cd679fb36a3679d9b8bfaa10	2	5	0.0802115	d__Bacteria; p__Firmicutes; c__Bacilli; o__Lactobacillales; f__Streptococcaceae; g__Streptococcus; s__Streptococcus_suis	0.978578
5f3a318a41c0eba2ca685c39ecda1ca1	2	6	0.0766577	d__Bacteria; p__Proteobacteria; c__Gammaproteobacteria; o__Enterobacterales; f__Enterobacteriaceae; g__Escherichia-Shigella	0.987424
6fdce2be539b96441a8621bfb77b13a4	2	6	0.0744505	d__Bacteria; p__Firmicutes; c__Clostridia; o__Oscillospirales; f__Oscillospiraceae; g__uncultured	0.72635
de3ec03bc3ed590aed672456fc1d4ef7	2	6	0.0742107	d__Bacteria; p__Firmicutes; c__Clostridia; o__Peptostreptococcales-Tissierellales; f__Peptostreptococcaceae; g__Peptostreptococcus; s__uncultured_bacterium	0.998781
89c3357f79adcaeb024d4ac0e60da909	2	5	0.0741183	d__Bacteria; p__Firmicutes; c__Bacilli; o__Lactobacillales; f__Streptococcaceae; g__Streptococcus; s__Streptococcus_hyointestinalis	0.995651
26d9902e3aa45036e409b1b2dec4bc74	2	5	0.0732601	d__Bacteria; p__Proteobacteria; c__Gammaproteobacteria; o__Pasteurellales; f__Pasteurellaceae; g__Pasteurella; s__[Pasteurella]_aerogenes	0.999398
e1f2c36633612abc7756cab2225b9ed8	2	5	0.0661143	d__Bacteria; p__Firmicutes; c__Clostridia; o__Lachnospirales; f__Lachnospiraceae; g__[Ruminococcus]_torques_group; s__Ruminococcus_torques	0.851327
1e6e3107b003d186870efbcd7aacf5fd	2	5	0.0643005	d__Bacteria; p__Firmicutes; c__Clostridia; o__Lachnospirales; f__Lachnospiraceae	0.999999
07d3f476744194239d3b9e5732b32172	2	5	0.0630083	d__Bacteria; p__Firmicutes; c__Clostridia; o__Peptostreptococcales-Tissierellales; f__Anaerovoracaceae; g__Mogibacterium; s__uncultured_bacterium	0.999998
00f84e40314f07c41d373e59a4c0fcf6	2	5	0.0581021	d__Bacteria; p__Firmicutes; c__Bacilli; o__Lactobacillales; f__Lactobacillaceae; g__Lactobacillus; s__Lactobacillus_reuteri	0.825438
76312660b44ba126726f3b675687b5cc	2	5	0.0540127	d__Bacteria; p__Firmicutes; c__Bacilli; o__Lactobacillales; f__Lactobacillaceae; g__Lactobacillus; s__Lactobacillus_delbrueckii	0.975958
006453e8d056f2518a67423767047f37	2	5	0.0511095	d__Bacteria; p__Firmicutes; c__Clostridia; o__Oscillospirales; f__Oscillospiraceae; g__uncultured; s__uncultured_organism	0.954816
696b90336828bc087dfbe2fa22d7667d	2	5	0.0446854	d__Bacteria; p__Bacteroidota; c__Bacteroidia; o__Bacteroidales; f__Prevotellaceae; g__Prevotella	1
4dbfdd329561ffd62f45457e550cbd16	2	5	0.0408586	d__Bacteria; p__Firmicutes; c__Clostridia; o__Lachnospirales; f__Lachnospiraceae; g__Lachnoclostridium; s__bacterium_NLAE-zl-P484	0.963406
3831b82fe0d7fe4834246286ce94815a	2	6	0.0400203	d__Bacteria; p__Firmicutes; c__Negativicutes; o__Veillonellales-Selenomonadales; f__Veillonellaceae; g__Veillonella; s__Veillonella_sp.	0.771437
e630c03a588d37c229b4851b5eeb2e13	2	5	0.0390558	d__Bacteria; p__Firmicutes; c__Clostridia; o__Lachnospirales; f__Lachnospiraceae; g__Tyzzerella; s__Anaerotignum_lactatifermentans	0.915682
527732b8263bd78a23ca9e3fc1cbe057	2	5	0.0385864	d__Bacteria; p__Firmicutes; c__Negativicutes; o__Veillonellales-Selenomonadales; f__Veillonellaceae; g__Megasphaera; s__Megasphaera_elsdenii	0.889188
f6b664d9940b5d18045d2d1a0f028258	2	5	0.0345107	d__Bacteria; p__Proteobacteria; c__Gammaproteobacteria; o__Pseudomonadales; f__Moraxellaceae; g__Moraxella	0.999999
cf81bbcfb43f7870a962f95e9d30141f	2	5	0.0286077	d__Bacteria; p__Firmicutes; c__Clostridia; o__Oscillospirales; f__UCG-010; g__UCG-010	0.99998
ec94878936a0c59ab42e5400f0508c04	2	6	0.0275692	d__Bacteria; p__Firmicutes; c__Clostridia; o__Christensenellales; f__Christensenellaceae; g__Christensenellaceae_R-7_group; s__uncultured_prokaryote	0.991114
2860a39ec8003fec8ead51dee641900a	2	6	0.0229543	d__Bacteria; p__Firmicutes; c__Bacilli; o__Bacillales; f__Planococcaceae	0.999981
598b42a2dc46439ce6a54183cfb0d05a	2	6	0.0218479	d__Bacteria; p__Bacteroidota; c__Bacteroidia; o__Flavobacteriales; f__Flavobacteriaceae; g__Myroides	0.999977
c66f148720d31c46e59ffc34be538a44	2	5	0.0205796	d__Bacteria; p__Firmicutes; c__Bacilli; o__Bacillales; f__Planococcaceae	0.99685
301d271d53139323f525826f9cbc5a8e	2	6	0.0187987	d__Bacteria; p__Bacteroidota; c__Bacteroidia; o__Bacteroidales; f__Muribaculaceae; g__Muribaculaceae	0.998779
a2bb89ada737f32a41f71d60535bdada	2	6	0.0185547	d__Bacteria; p__Firmicutes; c__Clostridia; o__Oscillospirales; f__Oscillospiraceae; g__UCG-002	0.999966
e786462c35fbaad2452b5a2487cead60	2	5	0.0180109	d__Bacteria; p__Actinobacteriota; c__Actinobacteria; o__Corynebacteriales; f__Corynebacteriaceae; g__Corynebacterium	0.999991
02df75e094a6337968e28ed8b3eb35a0	2	5	0.0170819	d__Bacteria; p__Firmicutes; c__Clostridia; o__Christensenellales; f__Christensenellaceae; g__Christensenellaceae_R-7_group	0.998845
42d252831c4bf2b6118a8d621d253f78	2	5	0.0164977	d__Bacteria; p__Actinobacteriota; c__Actinobacteria; o__Corynebacteriales; f__Corynebacteriaceae; g__Corynebacterium	0.999995
73fd434a94088d15bf34938dab0d18e7	2	5	0.0162825	d__Bacteria; p__Firmicutes; c__Clostridia; o__Christensenellales; f__Christensenellaceae; g__Christensenellaceae_R-7_group	0.997892
0c5e824ddeaf0fb5476c32dacd695687	2	5	0.0155126	d__Bacteria; p__Bacteroidota; c__Bacteroidia; o__Bacteroidales; f__Muribaculaceae; g__Muribaculaceae; s__uncultured_bacterium	0.97379
b61cd4c007a54d4d8308eba5a53b711c	2	5	0.0153308	d__Bacteria; p__Proteobacteria; c__Gammaproteobacteria; o__Pseudomonadales; f__Moraxellaceae; g__Psychrobacter	1
97187720b1590c55290dd2bbf30063ef	2	5	0.015152	d__Bacteria; p__Firmicutes; c__Clostridia; o__Oscillospirales; f__Oscillospiraceae; g__UCG-005; s__uncultured_rumen	0.927038
28fd56058a5c1fbf830fa776dde194b0	2	5	0.0151128	d__Bacteria; p__Spirochaetota; c__Spirochaetia; o__Spirochaetales; f__Spirochaetaceae; g__Treponema; s__unidentified_rumen	0.881285
21f3cdec95fd66ae41edd26feea5a175	2	5	0.0145923	d__Bacteria; p__Firmicutes; c__Bacilli; o__Staphylococcales; f__Staphylococcaceae; g__Jeotgalicoccus	0.945313
bc12f5867b980ddaab6b6564a7586b74	2	5	0.0141901	d__Bacteria; p__Planctomycetota; c__Planctomycetes; o__Pirellulales; f__Pirellulaceae; g__p-1088-a5_gut_group; s__uncultured_bacterium	1
899a09baf96504e56959baeaa4bc44bf	2	6	0.014003	d__Bacteria; p__Firmicutes; c__Clostridia; o__Oscillospirales; f__Oscillospiraceae; g__Oscillospira	0.897676
f872a81d253f6ce1a0e258a462775c43	2	5	0.0135893	d__Bacteria; p__Firmicutes; c__Clostridia; o__Lachnospirales; f__Lachnospiraceae; g__Lachnospiraceae_NK4A136_group	0.736908
f140a43ca456c1556ab2b070b1d19279	2	6	0.0131796	d__Bacteria; p__Actinobacteriota; c__Coriobacteriia; o__Coriobacteriales; f__Coriobacteriaceae; g__Collinsella	1
51e4a578fe75303afd63a05b5dfb69f2	2	5	0.0130671	d__Bacteria; p__Firmicutes; c__Bacilli; o__Staphylococcales; f__Staphylococcaceae; g__Jeotgalicoccus	0.996505
3238a577abe0a11eb7edd50a0b41b7d1	2	6	0.0129949	d__Bacteria; p__Bacteroidota; c__Bacteroidia; o__Bacteroidales; f__Muribaculaceae; g__Muribaculaceae	0.99825
2c36467820d7fce7b02834482570be10	2	5	0.0128851	d__Bacteria; p__Firmicutes; c__Bacilli; o__RF39; f__RF39; g__RF39; s__gut_metagenome	0.854685
481fc0011f33247a23ea90da679796a5	2	5	0.012444	d__Bacteria; p__Firmicutes; c__Clostridia; o__Clostridiales; f__Clostridiaceae; g__Sarcina	0.999687
c06e7df84cff37f50e5a5dd713002189	2	5	0.0102363	d__Bacteria; p__Firmicutes; c__Clostridia; o__Peptostreptococcales-Tissierellales; f__Anaerovoracaceae; g__Family_XIII_AD3011_group; s__uncultured_bacterium	0.955482
7f3cbe73f186430ef3c93eda3aa747fe	2	5	0.00932823	d__Bacteria; p__Firmicutes; c__Bacilli; o__RF39; f__RF39; g__RF39; s__uncultured_bacterium	0.919954
61f49ac4563fa29fd2f6ef4d53198ab5	2	5	0.00896072	d__Bacteria; p__Bacteroidota; c__Bacteroidia; o__Bacteroidales; f__Tannerellaceae; g__Parabacteroides; s__uncultured_bacterium	0.999396
934978d012a6995cfe6f5ca2d24fc179	2	5	0.00890859	d__Bacteria; p__Firmicutes; c__Clostridia; o__Clostridia_UCG-014; f__Clostridia_UCG-014; g__Clostridia_UCG-014; s__gut_metagenome	0.92921
3f38160b12e1814884c51d708f9661f1	2	5	0.00889466	d__Bacteria; p__Firmicutes; c__Clostridia; o__Lachnospirales; f__Lachnospiraceae; g__Lachnospiraceae_NK4A136_group	0.966256
588b190263dd4cc37ffd938e62405fb2	2	5	0.00806598	d__Bacteria; p__Firmicutes; c__Clostridia; o__Lachnospirales; f__Lachnospiraceae	0.999997
f7c82cbc47fc2de7b439dd55319b8d25	2	5	0.00777563	d__Bacteria; p__Firmicutes; c__Bacilli; o__RF39; f__RF39; g__RF39	1
677d2d0675d1ba8a1593e61500d04866	2	5	0.00741353	d__Bacteria; p__Firmicutes; c__Clostridia; o__Oscillospirales; f__Ruminococcaceae; g__uncultured	0.99825
28942cd4982b1ca89af851c5d9c5a696	2	5	0.00713167	d__Bacteria; p__Bacteroidota; c__Bacteroidia; o__Bacteroidales; f__Muribaculaceae; g__Muribaculaceae; s__uncultured_bacterium	0.983078
ae1da9d797cd3d61db9760fbf81d6c00	2	5	0.00567241	d__Bacteria; p__Spirochaetota; c__Spirochaetia; o__Spirochaetales; f__Spirochaetaceae; g__Treponema	1
03743d499cada8df043871b7df4d543f	2	6	0.00498309	d__Bacteria; p__Bacteroidota; c__Bacteroidia; o__Bacteroidales; f__Rikenellaceae; g__Rikenellaceae_RC9_gut_group; s__uncultured_bacterium	0.984544
6e5fbcf42a49db5094e7fc74a27379c7	2	3	0.00474955	d__Archaea; p__Euryarchaeota; c__Methanobacteria; o__Methanobacteriales; f__Methanobacteriaceae; g__Methanobrevibacter	0.999999
88d9f25f4721c291d17c6b3e5716cda2	2	6	0.00436381	d__Bacteria; p__Firmicutes; c__Clostridia; o__Clostridia_UCG-014; f__Clostridia_UCG-014; g__Clostridia_UCG-014	1
7742fda3bfbb2748ea4f2b4f36a4460c	2	5	0.00430131	d__Bacteria; p__Firmicutes; c__Bacilli; o__RF39; f__RF39; g__RF39; s__unidentified_rumen	0.787722
1e27c3ffc4b8fb0d04b75cb24c7898d7	2	6	0.00425136	d__Bacteria; p__Bacteroidota; c__Bacteroidia; o__Bacteroidales; f__Rikenellaceae; g__dgA-11_gut_group; s__uncultured_Bacteroidales	1
042f55bd1726ba104adea754ad6db9d3	2	5	0.00349155	d__Bacteria; p__Bacteroidota; c__Bacteroidia; o__Bacteroidales; f__Rikenellaceae; g__Rikenellaceae_RC9_gut_group; s__uncultured_bacterium	0.873406
ff610aa1340dad617ceb193f362c2cc6	2	5	0.00348701	d__Bacteria; p__Firmicutes; c__Clostridia; o__Christensenellales; f__Christensenellaceae; g__Christensenellaceae_R-7_group; s__human_gut	0.99876
510fead40a82d2ca9217ba5f623cec9f	2	8	0.00173336	d__Bacteria; p__Spirochaetota; c__Spirochaetia; o__Spirochaetales; f__Spirochaetaceae; g__Treponema; s__uncultured_rumen	0.817969
2f8f6611d68acc7b04c9090ab97c7c49	2	5	0.00168642	d__Bacteria; p__Spirochaetota; c__Spirochaetia; o__Spirochaetales; f__Spirochaetaceae; g__Treponema; s__uncultured_bacterium	0.99102
4d0826ba9e482699026ab1710589ab27	2	3	0.00117126	d__Bacteria; p__Firmicutes; c__Clostridia; o__Oscillospirales; f__Ruminococcaceae	0.999777
6bb936df23c31c01a423058aa371258c	2	7	1.96e-05	d__Bacteria; p__Spirochaetota; c__Spirochaetia; o__Spirochaetales; f__Spirochaetaceae; g__Treponema; s__unidentified_rumen	0.752279
6cb64b0658003c926799f8fc8c0a57ba	2	7	-5.39e-05	d__Bacteria; p__Firmicutes; c__Bacilli; o__Izemoplasmatales; f__Izemoplasmatales; g__Izemoplasmatales; s__uncultured_bacterium	0.999857
7528a4a429a66aabecd557a04fc7260f	2	3	-0.000988883	d__Bacteria; p__Fibrobacterota; c__Fibrobacteria; o__Fibrobacterales; f__Fibrobacteraceae; g__Fibrobacter; s__Fibrobacter_intestinalis	0.885274
76ad8e744bc145807e7fb44964d124bb	2	5	-0.00109762	d__Bacteria; p__Spirochaetota; c__Spirochaetia; o__Spirochaetales; f__Spirochaetaceae; g__Treponema; s__uncultured_bacterium	0.958894
a56c19b93aa069b50311efcecab85d3c	2	1	-0.00124851	d__Bacteria; p__Proteobacteria; c__Gammaproteobacteria; o__Pseudomonadales; f__Moraxellaceae; g__Psychrobacter	1
265634b145486d72c2210ed98c31eee3	2	5	-0.00154103	d__Bacteria; p__Bacteroidota; c__Bacteroidia; o__Bacteroidales; f__Muribaculaceae; g__Muribaculaceae; s__uncultured_bacterium	0.968067
ec677928f63252b7d1bcb823cc24eeb9	2	6	-0.00165926	d__Bacteria; p__Bacteroidota; c__Bacteroidia; o__Bacteroidales; f__Bacteroidaceae; g__Bacteroides	0.999617
f6468a1396998317118b8be93482268d	2	6	-0.00191105	d__Bacteria; p__Bacteroidota; c__Bacteroidia; o__Bacteroidales; f__Prevotellaceae; g__Prevotella; s__uncultured_bacterium	0.896709
887187ceccd398f2e909353ca988eb58	2	5	-0.00232482	d__Bacteria; p__Firmicutes; c__Clostridia; o__Christensenellales; f__Christensenellaceae; g__Christensenellaceae_R-7_group	0.999798
3014413968adbac2580cecee302e5689	2	3	-0.00252462	d__Bacteria; p__Firmicutes; c__Bacilli; o__RF39; f__RF39; g__RF39; s__uncultured_bacterium	0.988555
5f47d6109dc26a6539ab33360f46d421	2	5	-0.00273031	d__Bacteria; p__Firmicutes; c__Clostridia; o__Oscillospirales; f__[Eubacterium]_coprostanoligenes_group; g__[Eubacterium]_coprostanoligenes_group	0.999999
903cc2ec42b1147b3cae9ca148ddcb94	2	6	-0.00314714	d__Bacteria; p__Proteobacteria; c__Gammaproteobacteria; o__Pseudomonadales; f__Pseudomonadaceae; g__Pseudomonas; s__Pseudomonas_caeni	0.714532
688f39cf89e8b2c133aee1aa8dc1040e	2	6	-0.00377455	d__Bacteria; p__Firmicutes; c__Clostridia; o__Christensenellales; f__Christensenellaceae; g__Christensenellaceae_R-7_group; s__uncultured_prokaryote	0.990617
c0fa6266cf5424e9748b91ee8059fcbf	2	5	-0.00434115	d__Bacteria; p__Bacteroidota; c__Bacteroidia; o__Bacteroidales; f__Prevotellaceae; g__Prevotellaceae_UCG-003; s__uncultured_bacterium	0.996819
8f4b9487253156353ace5e1520f01019	2	6	-0.00458553	d__Bacteria; p__Firmicutes; c__Bacilli; o__Lactobacillales; f__Lactobacillaceae; g__Lactobacillus	1
306e355ae94c8ba53cd2d57082aaf516	2	6	-0.00741096	d__Bacteria; p__Firmicutes; c__Bacilli; o__Lactobacillales; f__Lactobacillaceae; g__Lactobacillus	1
7a54ebd6bc1dda59a07f745e648e6bc3	2	6	-0.0110656	d__Bacteria; p__Bacteroidota; c__Bacteroidia; o__Bacteroidales; f__Muribaculaceae; g__Muribaculaceae; s__uncultured_Porphyromonadaceae	0.999977
32b8f29b85db13eee33a77513f91e858	2	3	-0.0134143	d__Bacteria; p__Firmicutes; c__Clostridia; o__Clostridia_UCG-014; f__Clostridia_UCG-014; g__Clostridia_UCG-014; s__gut_metagenome	0.998087
267b337c9a25e40b532c601a7e44c20b	2	6	-0.0216646	d__Bacteria; p__Bacteroidota; c__Bacteroidia; o__Bacteroidales; f__Prevotellaceae; g__Alloprevotella; s__uncultured_bacterium	0.999991
017aa60453108e19be1717fa4c1779ad	2	5	-0.0251628	d__Bacteria; p__Firmicutes; c__Bacilli; o__Erysipelotrichales; f__Erysipelotrichaceae; g__Turicibacter	0.999999
6e5d9df40f8ef13fd3ba8c8978483af1	2	5	-0.0272256	d__Bacteria; p__Firmicutes; c__Clostridia; o__Lachnospirales; f__Lachnospiraceae; g__Blautia	0.976215
e71c099fb8f4b93ad5472278ce6b93a1	2	5	-0.0291238	d__Bacteria; p__Firmicutes; c__Bacilli; o__Lactobacillales; f__Streptococcaceae; g__Streptococcus	0.999999
556f017fa29d489472e7d2a4425d4a5e	2	5	-0.0317833	d__Bacteria; p__Firmicutes; c__Clostridia; o__Clostridiales; f__Clostridiaceae; g__Clostridium_sensu_stricto_1	0.999974
8de90abe627da360edac19190848d2ea	2	5	-0.0352955	d__Bacteria; p__Firmicutes; c__Negativicutes; o__Veillonellales-Selenomonadales; f__Veillonellaceae; g__Veillonella; s__Veillonella_sp.	0.77916
ba625db409945dd7c245aedc3520e8a5	2	6	-0.040399	d__Bacteria; p__Proteobacteria; c__Gammaproteobacteria; o__Pasteurellales; f__Pasteurellaceae; g__Actinobacillus; s__Actinobacillus_porcinus	0.880571
11040bee07b966f6233a4438cde438d4	2	5	-0.0434894	d__Bacteria; p__Fusobacteriota; c__Fusobacteriia; o__Fusobacteriales; f__Fusobacteriaceae; g__Fusobacterium; s__Fusobacterium_gastrosuis	0.920366
d15aadb15f383e7684b5a5d6567c6677	2	6	-0.0537845	d__Bacteria; p__Proteobacteria; c__Gammaproteobacteria; o__Burkholderiales; f__Sutterellaceae; g__Sutterella; s__Sutterella_parvirubra	0.999227
c2fcb5d909f03f7d4e507f412fbd0b47	2	6	-0.0617818	d__Bacteria; p__Firmicutes; c__Clostridia; o__Oscillospirales; f__Oscillospiraceae; g__UCG-002; s__uncultured_organism	0.978373
e8aed0f36e1a24a9d5800439bbc9effc	2	6	-0.06776	d__Bacteria; p__Firmicutes; c__Clostridia; o__Clostridiales; f__Clostridiaceae; g__Clostridium_sensu_stricto_1; s__Clostridium_perfringens	0.961806
e4a48ea58bdac8014b8021e3291502a0	2	5	-0.0706903	d__Bacteria; p__Firmicutes; c__Bacilli; o__Lactobacillales; f__Lactobacillaceae; g__Lactobacillus; s__Lactobacillus_salivarius	0.714169
59f2d34a96328fab99771e4355b1974d	2	5	-0.0708561	d__Bacteria; p__Verrucomicrobiota; c__Verrucomicrobiae; o__Verrucomicrobiales; f__Akkermansiaceae; g__Akkermansia; s__Akkermansia_muciniphila	0.954945
b86ac339e0f797504c776939a38dcdba	2	7	-0.0784529	d__Bacteria; p__Bacteroidota; c__Bacteroidia; o__Bacteroidales; f__Prevotellaceae; g__Prevotellaceae_UCG-001; s__uncultured_rumen	0.998661
377168cda2ec802d7ce83f94e99d8778	2	6	-0.0786359	d__Bacteria; p__Firmicutes; c__Bacilli; o__Lactobacillales; f__Streptococcaceae; g__Streptococcus	1
56189a924cdabcfe884760ae2f1ce421	2	5	-0.0856502	d__Bacteria; p__Firmicutes; c__Clostridia; o__Lachnospirales; f__Lachnospiraceae	0.999999
b752d23b539beaf3a70f22f3d793ada2	2	5	-0.0859766	d__Bacteria; p__Bacteroidota; c__Bacteroidia; o__Bacteroidales; f__Bacteroidaceae; g__Bacteroides; s__Bacteroides_pyogenes	0.862069
92364f208ab17e2446035c33cb07bddf	2	5	-0.0862185	d__Bacteria; p__Firmicutes; c__Clostridia; o__Peptostreptococcales-Tissierellales; f__Anaerovoracaceae; g__Mogibacterium; s__uncultured_bacterium	0.999998
0fc0bb6ee91c7a44b86c707498a124a9	2	5	-0.101941	d__Bacteria; p__Firmicutes; c__Bacilli; o__Lactobacillales; f__Lactobacillaceae; g__Lactobacillus; s__Lactobacillus_amylovorus	0.906772
c9651640c41ae33f2b40ad6137f28e9a	2	5	-0.120498	d__Bacteria; p__Firmicutes; c__Clostridia; o__Lachnospirales; f__Lachnospiraceae	0.999998
1bc904b31de5c9ae9345e6602618b3eb	2	6	-0.123159	d__Bacteria; p__Proteobacteria; c__Gammaproteobacteria; o__Pseudomonadales; f__Pseudomonadaceae; g__Pseudomonas	0.997848
fed369214537876a7a8ffddf12d263b8	2	5	-0.12559	d__Bacteria; p__Firmicutes; c__Negativicutes; o__Veillonellales-Selenomonadales; f__Veillonellaceae; g__Dialister	0.767153
fc35788c693774e706a8beaf12afbf3a	2	5	-0.133025	d__Bacteria; p__Bacteroidota; c__Bacteroidia; o__Bacteroidales; f__Bacteroidaceae; g__Bacteroides	1
6d3299e15937772dc254bce0ce9f20ff	2	5	-0.140444	d__Bacteria; p__Firmicutes; c__Clostridia; o__Peptostreptococcales-Tissierellales; f__Peptostreptococcaceae; g__Romboutsia	0.985264
71cd72fe37934922a030ee6fe6b05624	2	5	-0.14286	d__Bacteria; p__Firmicutes; c__Clostridia; o__Peptostreptococcales-Tissierellales; f__Peptostreptococcaceae; g__Terrisporobacter	0.999298
859612dde8ca8d254b7fbd750fc13769	2	5	-0.154449	d__Bacteria; p__Bacteroidota; c__Bacteroidia; o__Bacteroidales; f__Bacteroidaceae; g__Bacteroides; s__Bacteroides_vulgatus	0.85163
2f9a98320ffdd9e1286adaaad67dfe37	2	5	-0.156302	d__Bacteria; p__Bacteroidota; c__Bacteroidia; o__Bacteroidales; f__Bacteroidaceae; g__Bacteroides; s__uncultured_bacterium	0.906023
00315939432c614045e18717e4f19155	2	5	-0.161158	d__Bacteria; p__Firmicutes; c__Clostridia; o__Oscillospirales; f__Oscillospiraceae; g__UCG-002	0.999992
7ec8e4d5e1603df9ba189524879c52eb	2	5	-0.167329	d__Bacteria; p__Desulfobacterota; c__Desulfovibrionia; o__Desulfovibrionales; f__Desulfovibrionaceae; g__Desulfovibrio; s__Desulfovibrio_piger	0.932832
3cbfc16af57d790a4e494c88260242bc	2	5	-0.167438	d__Bacteria; p__Firmicutes; c__Clostridia; o__Oscillospirales; f__Oscillospiraceae; g__NK4A214_group; s__metagenome	0.949276
22eb90fdd4d5d794bd86fc3f9ea7ec01	2	5	-0.173019	d__Bacteria; p__Firmicutes; c__Clostridia; o__Clostridiales; f__Clostridiaceae; g__Clostridium_sensu_stricto_1; s__uncultured_Firmicutes	0.704116
e4471c0da8f903dd3839e8ee9ece5c3f	2	5	-0.17364	d__Bacteria; p__Firmicutes; c__Clostridia; o__Lachnospirales; f__Lachnospiraceae; g__Lachnoclostridium; s__[Clostridium]_aldenense	0.992763
eb6d41f2852ba084296f87840f36ea02	2	5	-0.188205	d__Bacteria; p__Proteobacteria; c__Gammaproteobacteria; o__Enterobacterales; f__Enterobacteriaceae; g__Escherichia-Shigella; s__Escherichia_albertii	0.923441
ba9dd50d7436d0730e78c0eb741cb9df	2	5	-0.224296	d__Bacteria; p__Firmicutes; c__Bacilli; o__Erysipelotrichales; f__Erysipelotrichaceae; g__Holdemanella	1
d98660cf86ce7acc1b8b018e95383452	2	5	-0.229461	d__Bacteria; p__Bacteroidota; c__Bacteroidia; o__Bacteroidales; f__Bacteroidaceae; g__Bacteroides; s__Bacteroides_thetaiotaomicron	0.777757
4f079e532bb6b093d8ebec65770a6fe6	2	5	-0.234706	d__Bacteria; p__Firmicutes; c__Clostridia; o__Clostridiales; f__Clostridiaceae; g__Clostridium_sensu_stricto_2	0.999492
0e915674d09263d9a840bdf04d53a3fa	2	5	-0.246162	d__Bacteria; p__Bacteroidota; c__Bacteroidia; o__Bacteroidales; f__Bacteroidaceae; g__Bacteroides; s__Bacteroides_fragilis	0.942988
1c41776236acfd27f1de049cd8faa22b	2	5	-0.254607	d__Bacteria; p__Firmicutes; c__Clostridia; o__Oscillospirales; f__Oscillospiraceae; g__UCG-002; s__uncultured_rumen	0.893489
5953e34f2259f62e5eb4e44a88f1ee1b	2	5	-0.257933	d__Bacteria; p__Firmicutes; c__Bacilli; o__Erysipelotrichales; f__Erysipelatoclostridiaceae; g__Erysipelatoclostridium; s__Erysipelatoclostridium_ramosum	0.787111
d0ad0a2b33619008e0bc4208106a315c	2	5	-0.343097	d__Bacteria; p__Firmicutes; c__Clostridia; o__Oscillospirales; f__Oscillospiraceae; g__uncultured; s__Pseudoflavonifractor_sp.	0.998016
4d86b9e5a8c6c3d3afaa5f9a62eda9fd	3	5	0.133044	d__Bacteria; p__Firmicutes; c__Clostridia; o__Oscillospirales; f__Oscillospiraceae; g__UCG-002	0.999988
826483001c43e4901217156301683455	3	5	0.132588	d__Bacteria; p__Firmicutes; c__Clostridia; o__Oscillospirales; f__Oscillospiraceae; g__NK4A214_group	0.905553
fa838d4506dba9ebf3d644b88e9cb381	3	8	0.129831	d__Bacteria; p__Firmicutes; c__Clostridia; o__Oscillospirales; f__Oscillospiraceae; g__UCG-002	0.999969
f9b4bb214033b604f13ce9715486db46	3	8	0.120076	d__Bacteria; p__Firmicutes; c__Clostridia; o__Christensenellales; f__Christensenellaceae; g__Christensenellaceae_R-7_group; s__uncultured_bacterium	0.721786
6f0ed3167a093e5e6ffd8c656c553234	3	8	0.119249	d__Bacteria; p__Bacteroidota; c__Bacteroidia; o__Bacteroidales; f__p-2534-18B5_gut_group; g__p-2534-18B5_gut_group; s__uncultured_bacterium	1
f7b690e6cbf8d120565d979ecdf5c195	3	5	0.119229	d__Bacteria; p__Bacteroidota; c__Bacteroidia; o__Bacteroidales; f__p-251-o5; g__p-251-o5; s__uncultured_bacterium	1
f5dd87f4e2c8db384cbdab42cd9cc850	3	8	0.118848	d__Bacteria; p__Firmicutes; c__Clostridia; o__Christensenellales; f__Christensenellaceae; g__Christensenellaceae_R-7_group; s__gut_metagenome	0.986809
d15b0a3e3b9e46dcc02f85c973b87f17	3	2	0.118598	d__Archaea; p__Euryarchaeota; c__Methanobacteria; o__Methanobacteriales; f__Methanobacteriaceae; g__Methanobrevibacter	1
cf6a73a4efe672750ec49dcaf655c512	3	5	0.115987	d__Bacteria; p__Spirochaetota; c__Spirochaetia; o__Spirochaetales; f__Spirochaetaceae; g__Treponema; s__uncultured_bacterium	0.994852
edfb3a89e09e07b40505dfb73a3b127f	3	8	0.115719	d__Bacteria; p__Firmicutes; c__Clostridia; o__Christensenellales; f__Christensenellaceae; g__Christensenellaceae_R-7_group	0.904868
4eb7825f04bc190b6f26cb0d4344ddeb	3	8	0.111464	d__Bacteria; p__Firmicutes; c__Clostridia; o__Oscillospirales; f__Oscillospiraceae; g__UCG-005; s__uncultured_bacterium	0.771213
357875f0269407a4c691d94760bafc3b	3	5	0.11126	d__Bacteria; p__Firmicutes; c__Negativicutes; o__Veillonellales-Selenomonadales; f__Selenomonadaceae; g__Quinella; s__uncultured_bacterium	1
d34fcd401f42e8b5e108f47792e289c9	3	5	0.109175	d__Bacteria; p__Bacteroidota; c__Bacteroidia; o__Bacteroidales; f__Muribaculaceae; g__Muribaculaceae; s__uncultured_rumen	0.935874
651546eecf0ab64e928a3417b4b0ae00	3	5	0.108429	d__Bacteria; p__Bacteroidota; c__Bacteroidia; o__Bacteroidales; f__p-251-o5; g__p-251-o5; s__uncultured_bacterium	1
8e261f5c225c61ccec00b89084834adf	3	5	0.10704	d__Bacteria; p__Firmicutes; c__Clostridia; o__Oscillospirales; f__Oscillospiraceae; g__NK4A214_group	0.999965
d7693570450998534ee733344ef0a082	3	8	0.106001	d__Bacteria; p__Spirochaetota; c__Spirochaetia; o__Spirochaetales; f__Spirochaetaceae; g__Treponema; s__unidentified_rumen	0.887714
3094e523fd39a606f6b74c567807d96e	3	2	0.104544	d__Bacteria; p__Firmicutes; c__Clostridia; o__Oscillospirales; f__Ruminococcaceae; g__uncultured; s__uncultured_bacterium	0.968557
03ee3903efc281cee4a9f4af35a81486	3	5	0.101841	d__Bacteria; p__Bacteroidota; c__Bacteroidia; o__Bacteroidales; f__Prevotellaceae; g__Prevotellaceae_NK3B31_group; s__uncultured_Prevotella	0.998854
d56f1a3810b78cd78bad385912230f0f	3	5	0.100683	d__Bacteria; p__Firmicutes; c__Clostridia; o__Christensenellales; f__Christensenellaceae; g__Christensenellaceae_R-7_group	0.969606
3355dd2e62eedf86d6b659d90ccae588	3	2	0.100419	d__Bacteria; p__Firmicutes; c__Clostridia; o__Christensenellales; f__Christensenellaceae; g__Christensenellaceae_R-7_group	0.994977
9c6e594d108e23b20ec0b32d4fb0eccd	3	5	0.0998773	d__Bacteria; p__Spirochaetota; c__Spirochaetia; o__Spirochaetales; f__Spirochaetaceae; g__Treponema; s__uncultured_bacterium	0.995635
72e499195c427b58d69e941502928e9a	3	5	0.0992677	d__Bacteria; p__Firmicutes; c__Clostridia; o__Lachnospirales; f__Lachnospiraceae	0.999992
8e7bb6b3db9eb6855527766f43b84307	3	5	0.0979112	d__Bacteria; p__Firmicutes; c__Clostridia; o__Oscillospirales; f__Oscillospiraceae; g__UCG-005	0.999941
107a3033f03bb744af7817c15c3bb966	3	8	0.0976271	d__Bacteria; p__Firmicutes; c__Clostridia; o__Oscillospirales; f__Oscillospiraceae	1
81f3937c612d5201f5ecb1898b4fa0d5	3	8	0.0964776	d__Bacteria; p__Firmicutes; c__Clostridia; o__Peptostreptococcales-Tissierellales; f__Anaerovoracaceae; g__Family_XIII_UCG-001; s__uncultured_Anaerovorax	0.999967
8e8089a92c5e060e7855e3557279dc1b	3	2	0.0922299	d__Bacteria; p__Firmicutes; c__Clostridia; o__Oscillospirales; f__[Eubacterium]_coprostanoligenes_group; g__[Eubacterium]_coprostanoligenes_group	0.999993
c89f419de9f6793c06609820a90bc081	3	8	0.0915979	d__Bacteria; p__Firmicutes; c__Clostridia; o__Oscillospirales; f__Oscillospiraceae; g__UCG-005; s__uncultured_Ruminococcaceae	0.715994
9d144de6d8e38a9518603abf2b65bb9c	3	8	0.0914014	d__Bacteria; p__Firmicutes; c__Clostridia; o__Peptostreptococcales-Tissierellales; f__Anaerovoracaceae; g__Family_XIII_AD3011_group; s__uncultured_bacterium	0.992076
0281625898d5b6cde7137191c29ad46b	3	2	0.0904842	d__Bacteria; p__Firmicutes; c__Clostridia; o__Monoglobales; f__Monoglobaceae; g__Monoglobus; s__uncultured_bacterium	0.96778
4678dc3489c119b50acfbb6a0b07dd56	3	5	0.0901855	d__Bacteria; p__Firmicutes; c__Clostridia; o__Oscillospirales; f__Ruminococcaceae; g__uncultured; s__gut_metagenome	0.955257
7268470e62c00291b0a0a9d949dac14a	3	5	0.0896823	d__Bacteria; p__Firmicutes; c__Clostridia; o__Lachnospirales; f__Lachnospiraceae; g__Lachnospiraceae_NK4A136_group; s__uncultured_prokaryote	0.976519
02634900919ce89105a5a55ea8d4beaf	3	5	0.0894891	d__Bacteria; p__Firmicutes; c__Clostridia; o__Peptostreptococcales-Tissierellales; f__Peptostreptococcaceae; g__Terrisporobacter	0.999778
b21dec8fab2ab1b399149199e4c6997e	3	5	0.0889244	d__Bacteria; p__Firmicutes; c__Clostridia; o__Clostridiales; f__Clostridiaceae; g__Clostridium_sensu_stricto_1	0.999957
f2de239640c6c6d408e603f26369666c	3	8	0.0875225	d__Bacteria; p__Firmicutes; c__Clostridia; o__Oscillospirales; f__Oscillospiraceae; g__UCG-002	0.999827
a40b87e52ef5660d6927a29414f51af0	3	5	0.0864002	d__Bacteria; p__Spirochaetota; c__Spirochaetia; o__Spirochaetales; f__Spirochaetaceae; g__Treponema; s__Treponema_parvum	0.786646
4d79d9fb8fd323b9162c6e8214203eee	3	5	0.0853866	d__Bacteria; p__Spirochaetota; c__Spirochaetia; o__Spirochaetales; f__Spirochaetaceae; g__Treponema	1
219976d1a4e0f4cbab6bc22a90ec3bdd	3	5	0.0853258	d__Bacteria; p__Firmicutes; c__Clostridia; o__Lachnospirales; f__Lachnospiraceae	0.999999
1c366b4cce2555e4af52eb5ab4500f57	3	5	0.0853219	d__Bacteria; p__Firmicutes; c__Clostridia; o__Oscillospirales; f__Oscillospiraceae; g__UCG-005	0.999997
72613b38e5c77ef3f81414ad6cd8040b	3	5	0.0845295	d__Bacteria; p__Firmicutes; c__Bacilli; o__RF39; f__RF39; g__RF39; s__human_gut	0.727166
c337f8d42b1269ae635bb79dcee547e8	3	8	0.0829415	d__Bacteria; p__Firmicutes; c__Clostridia; o__Oscillospirales; f__Oscillospiraceae; g__Oscillibacter; s__uncultured_bacterium	0.906941
ede8732e9ceaf25b7d28e87c67bf4e17	3	8	0.0823795	d__Bacteria; p__Actinobacteriota; c__Coriobacteriia; o__Coriobacteriales; f__uncultured; g__uncultured; s__uncultured_bacterium	0.999997
bd3dc0f7f6c1bb1cb98ca36883317103	3	2	0.081834	d__Bacteria; p__Firmicutes; c__Clostridia; o__Christensenellales; f__Christensenellaceae; g__Christensenellaceae_R-7_group	0.912292
722ab234739b7574f02f323f3752130f	3	5	0.0812445	d__Bacteria; p__Firmicutes; c__Clostridia; o__Lachnospirales; f__Lachnospiraceae; g__Lachnospiraceae_AC2044_group; s__uncultured_bacterium	0.83709
bd161d54b0fc2378cedda1c299af7717	3	8	0.0807572	d__Bacteria; p__Firmicutes; c__Clostridia; o__Oscillospirales; f__Oscillospiraceae; g__UCG-005	0.999826
db846676aadba0d48140070b67724301	3	8	0.0796394	d__Bacteria; p__Firmicutes; c__Clostridia; o__Lachnospirales; f__Lachnospiraceae	0.99996
eef012758c58ee3ca525d6deed9860d9	3	2	0.0784957	d__Bacteria; p__Firmicutes; c__Clostridia; o__Oscillospirales; f__Oscillospiraceae; g__UCG-005; s__uncultured_bacterium	0.747374
4f43099ba0c342e91e420f6f24a163d7	3	5	0.0776622	d__Bacteria; p__Bacteroidota; c__Bacteroidia; o__Bacteroidales; f__p-251-o5; g__p-251-o5; s__uncultured_bacterium	1
b77f4d7d069075fc06dc0cf4b02753e2	3	8	0.0769772	d__Bacteria; p__Firmicutes; c__Bacilli; o__Erysipelotrichales; f__Erysipelotrichaceae; g__uncultured; s__uncultured_bacterium	0.999938
3d2b92cc76380931b8fc87a55d65c2ce	3	8	0.0767172	d__Bacteria; p__Firmicutes; c__Clostridia; o__Oscillospirales; f__UCG-010; g__UCG-010	0.962175
2aebe631f388d97a243d036bec73741a	3	2	0.0765559	d__Bacteria; p__Firmicutes; c__Clostridia; o__Christensenellales; f__Christensenellaceae; g__Christensenellaceae_R-7_group	0.95702
0b910367b66ec37189e11d154084900b	3	2	0.0761133	d__Bacteria; p__Firmicutes; c__Clostridia; o__Christensenellales; f__Christensenellaceae; g__Christensenellaceae_R-7_group; s__uncultured_spirochete	0.783112
2ffdadbb81afdb35377f0a527d14ef60	3	2	0.0759231	d__Bacteria; p__Firmicutes; c__Clostridia; o__Peptostreptococcales-Tissierellales; f__Anaerovoracaceae; g__Mogibacterium; s__uncultured_bacterium	0.999998
5b166e3a74113e675c193bb0d4f2b0f6	3	8	0.0755128	d__Bacteria; p__Firmicutes; c__Clostridia; o__Lachnospirales; f__Lachnospiraceae	0.999993
bc34f57a2f10b65489776aeeac6a12f1	3	2	0.0753021	d__Bacteria; p__Firmicutes; c__Clostridia; o__Oscillospirales; f__uncultured; g__uncultured; s__uncultured_bacterium	0.994292
405f335a8d56a35f67e13e74718cf406	3	2	0.0750123	d__Bacteria; p__Bacteroidota; c__Bacteroidia; o__Bacteroidales	0.859412
de75b7a293dc9548a8a357380564fc79	3	8	0.0746812	d__Bacteria; p__Spirochaetota; c__Spirochaetia; o__Spirochaetales; f__Spirochaetaceae; g__Treponema; s__uncultured_bacterium	0.988505
f9f694eecd7cf33c925f2040393c84cc	3	2	0.0735269	d__Bacteria; p__Bacteroidota; c__Bacteroidia; o__Bacteroidales; f__Muribaculaceae; g__Muribaculaceae; s__uncultured_bacterium	0.99764
5ac60fa0eed1f82df42791321e459287	3	2	0.0726082	d__Bacteria; p__Spirochaetota; c__Spirochaetia; o__Spirochaetales; f__Spirochaetaceae; g__Treponema; s__uncultured_bacterium	0.853942
b885417a135fd5c18928c3dd2942e995	3	5	0.0724875	d__Bacteria; p__Bacteroidota; c__Bacteroidia; o__Bacteroidales; f__Paludibacteraceae; g__uncultured; s__uncultured_bacterium	0.903921
c79c4b789ccab3d694d09f86caa7b28e	3	2	0.0713816	d__Bacteria; p__Firmicutes; c__Clostridia; o__Lachnospirales; f__Lachnospiraceae; g__Lachnospiraceae_NK4A136_group	0.853372
c3a5f81ae1c21e8d4191f99c3c115244	3	8	0.0709651	d__Bacteria; p__Firmicutes; c__Clostridia; o__Christensenellales; f__Christensenellaceae; g__Christensenellaceae_R-7_group; s__uncultured_prokaryote	0.940551
9185c1eb4049bbe4af12c194459dd48d	3	8	0.0693302	d__Bacteria; p__Firmicutes; c__Clostridia; o__Christensenellales; f__Christensenellaceae; g__Christensenellaceae_R-7_group	0.993579
965a3b5eceab417ec071ca1de160631a	3	2	0.0686038	d__Bacteria; p__Firmicutes; c__Clostridia; o__Lachnospirales; f__Lachnospiraceae	0.99997
5e934321c5925ab2edc542cc1936b30d	3	5	0.0684788	d__Bacteria; p__Firmicutes; c__Bacilli; o__RF39; f__RF39; g__RF39	1
9e2712b756b9234d38e8c828865c6189	3	2	0.0682361	d__Bacteria; p__Firmicutes; c__Clostridia; o__Lachnospirales; f__Lachnospiraceae	0.999998
bff0903c11f853772ed1d8f00dc2d509	3	2	0.0680174	d__Bacteria; p__Firmicutes; c__Bacilli; o__RF39; f__RF39; g__RF39; s__uncultured_Firmicutes	0.742271
f6c158982bd999300d4fdd814630479f	3	2	0.0677418	d__Bacteria; p__Firmicutes; c__Clostridia; o__Christensenellales; f__Christensenellaceae; g__Christensenellaceae_R-7_group; s__uncultured_organism	0.737613
b6905512ba1b1aba54359f4faf1f2e39	3	2	0.0667072	d__Bacteria; p__Firmicutes; c__Clostridia; o__Lachnospirales; f__Lachnospiraceae; g__uncultured; s__uncultured_Pseudobutyrivibrio	0.709648
011859091a25937e67e98a873b42c3fd	3	8	0.0664293	d__Bacteria; p__Firmicutes; c__Clostridia; o__Oscillospirales; f__Oscillospiraceae; g__Colidextribacter	0.968474
bc9d67f88595b25d421946dec2a7b712	3	8	0.0662805	d__Bacteria; p__Firmicutes; c__Clostridia; o__Oscillospirales; f__Oscillospiraceae; g__UCG-005	0.999988
4b798ae66afabecae486017100cff0e4	3	8	0.0657694	d__Bacteria; p__Bacteroidota; c__Bacteroidia; o__Bacteroidales; f__Muribaculaceae; g__Muribaculaceae; s__uncultured_bacterium	0.997983
e729a64636dce443a6622a788e9721c5	3	8	0.0650773	d__Bacteria; p__Firmicutes; c__Clostridia; o__Peptostreptococcales-Tissierellales; f__Anaerovoracaceae; g__Family_XIII_AD3011_group	0.998944
3b699955438aad054bf557e4d4485e3d	3	8	0.0641698	d__Bacteria; p__Firmicutes; c__Clostridia; o__Oscillospirales; f__Oscillospiraceae; g__Oscillospira; s__uncultured_bacterium	0.973031
f5ce6558aa473262efa88d245f830d0a	3	5	0.0633888	d__Bacteria; p__Firmicutes; c__Clostridia; o__Lachnospirales; f__Lachnospiraceae	1
4297b42fbaa86e08de3031791d8ace65	3	2	0.0612379	d__Bacteria; p__Bacteroidota; c__Bacteroidia; o__Bacteroidales; f__Prevotellaceae; g__Prevotellaceae_NK3B31_group; s__uncultured_bacterium	0.99985
8b56bbd0dacf887dc85259a2a2c343f9	3	8	0.0607748	d__Bacteria; p__Firmicutes; c__Clostridia; o__Lachnospirales; f__Lachnospiraceae; g__Coprococcus; s__uncultured_prokaryote	0.983381
267efae35a30386bbb69ca3e93f80a10	3	8	0.0599772	d__Bacteria; p__Firmicutes; c__Clostridia; o__Oscillospirales; f__Ruminococcaceae; g__Candidatus_Soleaferrea; s__uncultured_bacterium	0.990635
8193cbeaa4a47d79184efbda96593f96	3	2	0.0590223	d__Bacteria; p__Firmicutes; c__Clostridia; o__Christensenellales; f__Christensenellaceae; g__Christensenellaceae_R-7_group	0.961072
f6f641865092115238324c469216db81	3	8	0.0588956	d__Bacteria; p__Desulfobacterota; c__Desulfuromonadia; o__Bradymonadales; f__Bradymonadales; g__Bradymonadales; s__uncultured_rumen	0.99949
340c574b0efd4d6a6e38a798b1081e9d	3	5	0.0577332	d__Bacteria; p__Firmicutes; c__Clostridia; o__Clostridiales; f__Clostridiaceae; g__Clostridium_sensu_stricto_1	0.993579
faaecd863484a690f3eeb1bcfb8b867b	3	8	0.0568541	d__Bacteria; p__Bacteroidota; c__Bacteroidia; o__Bacteroidales; f__Muribaculaceae; g__Muribaculaceae; s__uncultured_bacterium	0.995881
e446082a02c353519e58285f9bd23879	3	2	0.0566621	d__Bacteria; p__Firmicutes; c__Clostridia; o__Lachnospirales; f__Lachnospiraceae; g__Roseburia; s__uncultured_bacterium	0.720591
ebfe2e34da02b8ec3e4555ec4c245f23	3	2	0.0565262	d__Bacteria; p__Firmicutes; c__Bacilli; o__RF39; f__RF39; g__RF39	1
a6892595d81c3d07c12d9f3521bbed38	3	8	0.0558546	d__Bacteria; p__Bacteroidota; c__Bacteroidia; o__Bacteroidales; f__Muribaculaceae; g__Muribaculaceae; s__uncultured_bacterium	0.995656
4fa6b4f7bd43f637ccff70733d0b44ff	3	5	0.0554191	d__Bacteria; p__Firmicutes; c__Clostridia; o__Oscillospirales; f__Oscillospiraceae; g__Papillibacter; s__uncultured_bacterium	0.979544
4a05afb62ed426bcdcc69b6f384c9d98	3	5	0.0553877	d__Bacteria; p__Spirochaetota; c__Spirochaetia; o__Spirochaetales; f__Spirochaetaceae; g__Treponema; s__gut_metagenome	0.976445
f211415623255f4ab222b88a8517c5b0	3	5	0.0547882	d__Bacteria; p__Bacteroidota; c__Bacteroidia; o__Bacteroidales; f__p-2534-18B5_gut_group; g__p-2534-18B5_gut_group; s__uncultured_bacterium	1
e5c5a2d05879c54f5f6aad8ac9bc9013	3	5	0.0537884	d__Bacteria; p__Spirochaetota; c__Spirochaetia; o__Spirochaetales; f__Spirochaetaceae; g__Treponema	1
93cdc358ddc293647390a516723dceca	3	2	0.0536204	d__Bacteria; p__Firmicutes; c__Clostridia; o__Oscillospirales; f__Ruminococcaceae; g__Ruminococcaceae	0.998709
b51d1c72bd65e2bd2da9e1c1683398a3	3	5	0.0534167	d__Bacteria; p__Bacteroidota; c__Bacteroidia; o__Bacteroidales; f__Prevotellaceae; g__Prevotellaceae_UCG-001; s__uncultured_rumen	0.997717
28786dfa5069865450e326d9035425af	3	5	0.0532719	d__Bacteria; p__Firmicutes; c__Clostridia; o__Oscillospirales; f__Oscillospiraceae; g__UCG-005; s__uncultured_bacterium	0.739904
113d2ca32b232d255fee16d8d8602974	3	2	0.0530389	d__Bacteria; p__Firmicutes; c__Clostridia; o__Lachnospirales; f__Lachnospiraceae; g__Lachnospiraceae_AC2044_group; s__uncultured_bacterium	0.702043
dd355f8c34173c8d59ecc0a63ac0d9c8	3	8	0.0525312	d__Bacteria; p__Firmicutes; c__Clostridia; o__Oscillospirales; f__Ruminococcaceae; g__Ruminococcus; s__uncultured_rumen	0.844836
a115388b833872088034ae8a2b049574	3	8	0.0520404	d__Bacteria; p__Firmicutes; c__Clostridia; o__Oscillospirales; f__Oscillospiraceae; g__UCG-005; s__uncultured_rumen	0.780809
df594d3e2d3df4445915dbd467029ccc	3	2	0.0517295	d__Bacteria; p__Firmicutes; c__Bacilli; o__RF39; f__RF39; g__RF39	1
cec84851b451d7c4d365edcde75d5f96	3	5	0.0514687	d__Bacteria; p__Bacteroidota; c__Bacteroidia; o__Bacteroidales; f__F082; g__F082	1
a4b1eb267ae389cf93de8149f97f03e2	3	2	0.0514172	d__Bacteria; p__Firmicutes; c__Clostridia; o__Oscillospirales; f__Ruminococcaceae; g__[Eubacterium]_siraeum_group; s__uncultured_bacterium	0.999377
1bf2bdcc10043e6a1dd6bf21ed651c27	3	2	0.0513595	d__Bacteria; p__Firmicutes; c__Clostridia; o__Oscillospirales; f__UCG-010; g__UCG-010	1
06f692bb2dbfa7b17e709ef9bd4aaa85	3	8	0.0512168	d__Bacteria; p__Firmicutes; c__Clostridia; o__Christensenellales; f__Christensenellaceae; g__Christensenellaceae_R-7_group	0.972343
44458430804c3dc4f77c3dff5b551143	3	2	0.0509734	d__Bacteria; p__Firmicutes; c__Bacilli; o__RF39; f__RF39; g__RF39	1
bdc4494a996293b7dfcef12fc292155e	3	8	0.050955	d__Bacteria; p__Spirochaetota; c__Spirochaetia; o__Spirochaetales; f__Spirochaetaceae; g__Treponema; s__unidentified_rumen	0.753023
fa4dd8b7d6304be50aa37b03938d2242	3	2	0.0506526	d__Bacteria; p__Firmicutes; c__Clostridia; o__Peptostreptococcales-Tissierellales; f__Peptostreptococcaceae; g__Terrisporobacter; s__uncultured_bacterium	0.908322
4e339b59e056b1ed0e8f485cfcaf38f0	3	2	0.0505983	d__Bacteria; p__Firmicutes; c__Clostridia; o__Oscillospirales; f__Ruminococcaceae; g__Ruminococcus	0.999845
1c11f0756ca36c90204d5cbfcfd0d439	3	8	0.0505031	d__Bacteria; p__Firmicutes; c__Bacilli; o__RF39; f__RF39; g__RF39; s__uncultured_bacterium	0.925824
800209c58daaddd12d324e38ecd65c04	3	8	0.0502829	d__Bacteria; p__Firmicutes; c__Clostridia; o__Oscillospirales; f__Oscillospiraceae; g__UCG-005	0.999999
ebf8cf76b8d991372f1ec0c70a7f9bf4	3	8	0.0496604	d__Bacteria; p__Bacteroidota; c__Bacteroidia; o__Bacteroidales; f__Bacteroidales_RF16_group; g__Bacteroidales_RF16_group; s__uncultured_bacterium	0.999216
167e9978a3877787d74e6e09a3ada85a	3	8	0.0476623	d__Bacteria; p__Bacteroidota; c__Bacteroidia; o__Bacteroidales; f__Prevotellaceae; g__Prevotellaceae_UCG-003	0.999998
16f34fbe4df7bad7e617c6d3f1221717	3	8	0.0466749	d__Bacteria; p__Firmicutes; c__Clostridia; o__Oscillospirales; f__Butyricicoccaceae; g__UCG-009; s__uncultured_bacterium	0.998929
0a848e898969bb38e66fd284267db633	3	2	0.0463284	d__Bacteria; p__Firmicutes; c__Clostridia; o__Christensenellales; f__Christensenellaceae; g__Christensenellaceae_R-7_group	0.988444
be02b684db1a1ecbfdfd9b1af6f0a15e	3	5	0.0463164	d__Bacteria; p__Bacteroidota; c__Bacteroidia; o__Bacteroidales; f__p-251-o5; g__p-251-o5; s__uncultured_bacterium	1
9b48f0f1a97261100414632b57568ee7	3	8	0.0462597	d__Bacteria; p__Spirochaetota; c__Spirochaetia; o__Spirochaetales; f__Spirochaetaceae; g__Treponema	1
840b6e7c946a1b4c5b02ab7771642dd3	3	5	0.0461714	d__Bacteria; p__Firmicutes; c__Clostridia; o__Peptostreptococcales-Tissierellales; f__Anaerovoracaceae; g__[Eubacterium]_nodatum_group; s__uncultured_bacterium	0.75359
743b62d232006bad75f6c83f9fe12a15	3	5	0.0457565	d__Bacteria; p__WPS-2; c__WPS-2; o__WPS-2; f__WPS-2; g__WPS-2; s__uncultured_rumen	0.999998
a13e06f00ed0f2daff036f7f736d3daa	3	7	0.0449816	d__Bacteria; p__Spirochaetota; c__Spirochaetia; o__Spirochaetales; f__Spirochaetaceae; g__Treponema; s__uncultured_bacterium	0.995346
536614f6685e453459a6a1c97e0ed719	3	2	0.0448523	d__Bacteria; p__Spirochaetota; c__Spirochaetia; o__Spirochaetales; f__Spirochaetaceae; g__Treponema	1
00ee98cfc2d0e74aec131c7adf54beed	3	2	0.0445688	d__Bacteria; p__Bacteroidota; c__Bacteroidia; o__Bacteroidales; f__Prevotellaceae; g__Prevotellaceae_NK3B31_group; s__uncultured_Prevotella	0.96161
ca69034423ae193cc33be1bb57aa6447	3	8	0.0440839	d__Bacteria; p__Firmicutes; c__Bacilli; o__RF39; f__RF39; g__RF39; s__uncultured_bacterium	0.748417
baa77b240f2737d656e953c55f106c5d	3	2	0.0439149	d__Bacteria; p__Firmicutes; c__Clostridia; o__Oscillospirales; f__Oscillospiraceae; g__NK4A214_group	0.999938
1927bce710b99861e02712b898c0ed77	3	2	0.0430274	d__Bacteria; p__Bacteroidota; c__Bacteroidia; o__Bacteroidales; f__p-251-o5; g__p-251-o5; s__uncultured_bacterium	1
6aee70161f9a59ece86d2fac9f73f5e2	3	8	0.0429721	d__Bacteria; p__Firmicutes; c__Clostridia; o__Christensenellales; f__Christensenellaceae; g__Christensenellaceae_R-7_group	0.892747
d445968505b353c73d57b43c1100ce23	3	8	0.0428093	d__Bacteria; p__Firmicutes; c__Clostridia; o__Oscillospirales; f__Ruminococcaceae; g__uncultured	0.988174
0d8287f4c46460b09fa5f6a4d10a91bd	3	2	0.042579	d__Bacteria; p__Firmicutes; c__Clostridia; o__Oscillospirales; f__Oscillospiraceae; g__UCG-005	0.783012
bc4e6d9c5f8d4cf5a040ddbdecc020f4	3	8	0.0409577	d__Bacteria; p__Firmicutes; c__Clostridia; o__Oscillospirales; f__Oscillospiraceae; g__UCG-005; s__uncultured_organism	0.788871
d3454e86462f498508fa5e31d6a7dced	3	5	0.0409416	d__Bacteria; p__Firmicutes; c__Clostridia; o__Christensenellales; f__Christensenellaceae; g__Christensenellaceae_R-7_group	0.997456
678511abb1e456d4c63671703073c2b6	3	2	0.0408278	d__Bacteria; p__Firmicutes; c__Clostridia; o__Lachnospirales; f__Lachnospiraceae	0.999999
ba3d6b4c5840560aa653a24b034fbb83	3	8	0.0406813	d__Bacteria; p__Bacteroidota; c__Bacteroidia; o__Bacteroidales; f__Prevotellaceae; g__Prevotellaceae_UCG-003; s__uncultured_bacterium	0.998988
1931488e08a05bb910eeb34291506361	3	8	0.0406136	d__Bacteria; p__Firmicutes; c__Bacilli; o__RF39; f__RF39; g__RF39; s__unidentified_rumen	0.969548
4c56e0e25649c58aac4cb70d852ae26e	3	5	0.0402194	d__Bacteria; p__Firmicutes; c__Clostridia; o__Oscillospirales; f__[Eubacterium]_coprostanoligenes_group; g__[Eubacterium]_coprostanoligenes_group	0.999997
17345334ab62a7f0864f8f11bbcb1441	3	2	0.0397193	d__Bacteria; p__Firmicutes; c__Clostridia; o__Lachnospirales; f__Lachnospiraceae	0.999999
f5c63cff2e127a277dc079c84f603aa4	3	2	0.0394926	d__Bacteria; p__Firmicutes; c__Clostridia; o__Oscillospirales; f__[Eubacterium]_coprostanoligenes_group; g__[Eubacterium]_coprostanoligenes_group; s__uncultured_bacterium	0.788505
a7d3587641b9cb54474e3c08ab9fed7b	3	8	0.0384209	d__Bacteria; p__Firmicutes; c__Clostridia; o__Oscillospirales; f__Ruminococcaceae; g__Ruminococcus	0.999676
36f0be63da8f394e6038fe9370b847e3	3	2	0.0381354	d__Bacteria; p__Firmicutes; c__Bacilli; o__RF39; f__RF39; g__RF39	1
23a9c757977fb39d632723ddbfc684ee	3	5	0.0375907	d__Bacteria; p__Spirochaetota; c__Spirochaetia; o__Spirochaetales; f__Spirochaetaceae; g__Treponema; s__Treponema_pectinovorum	0.804209
6d7fb1d16592476207ae70940d2d2254	3	8	0.0372404	d__Bacteria; p__Firmicutes; c__Clostridia; o__Oscillospirales; f__Oscillospiraceae; g__UCG-005; s__uncultured_bacterium	0.887134
bce5db8e54cec414bbe7a9f44abdd539	3	5	0.0366996	d__Bacteria; p__Planctomycetota; c__Planctomycetes; o__Pirellulales; f__Pirellulaceae; g__p-1088-a5_gut_group; s__uncultured_bacterium	1
87655a85c779e6296c292082e9e6b381	3	2	0.0365179	d__Bacteria; p__Spirochaetota; c__Spirochaetia; o__Spirochaetales; f__Spirochaetaceae; g__Treponema	1
e73e0a6cc4fb53d074ef3ffa7158385b	3	2	0.0360338	d__Bacteria; p__Firmicutes; c__Bacilli; o__RF39; f__RF39; g__RF39; s__unidentified_rumen	0.895528
b45aaf5a47ff0f205397a083e7cef6a6	3	8	0.0358844	d__Bacteria; p__Bacteroidota; c__Bacteroidia; o__Bacteroidales; f__Prevotellaceae; g__Prevotellaceae_UCG-001; s__uncultured_rumen	0.997942
e93b3164474de6f2639eb8d08592a492	3	5	0.0350293	d__Bacteria; p__Firmicutes; c__Clostridia; o__Christensenellales; f__Christensenellaceae; g__Christensenellaceae_R-7_group	0.994829
b928ef071c252d14ade77d3f31ea91dd	3	8	0.0343704	d__Bacteria; p__Fibrobacterota; c__Fibrobacteria; o__Fibrobacterales; f__Fibrobacteraceae; g__Fibrobacter; s__Fibrobacter_sp.	0.801221
68cbb952f2e4fc69ef16fe9d83526aa3	3	5	0.0340609	d__Bacteria; p__Firmicutes; c__Clostridia; o__Peptococcales; f__Peptococcaceae; g__uncultured; s__unidentified	0.944735
2f09e8553268f1d785075d01eb99f8c9	3	2	0.0338226	d__Bacteria; p__Bacteroidota; c__Bacteroidia; o__Bacteroidales; f__Paludibacteraceae; g__uncultured; s__uncultured_bacterium	0.87193
3a723299afc5cdb0b25f08525cc2ad87	3	2	0.0332713	d__Bacteria; p__Firmicutes; c__Clostridia; o__Christensenellales; f__Christensenellaceae; g__Christensenellaceae_R-7_group	0.984119
8ade84869b6260ee5f461efe7d68343d	3	8	0.0327763	d__Bacteria; p__Firmicutes; c__Clostridia; o__Christensenellales; f__Christensenellaceae; g__Christensenellaceae_R-7_group; s__uncultured_prokaryote	0.984778
f553b468556439c325eba4a4dd0ce34b	3	5	0.032736	d__Bacteria; p__Bacteroidota; c__Bacteroidia; o__Bacteroidales; f__Paludibacteraceae; g__uncultured	0.924883
4fa379d74ab6f89c34fbb05c3d36acd0	3	5	0.0318486	d__Bacteria; p__Firmicutes; c__Clostridia; o__Lachnospirales; f__Lachnospiraceae; g__Lachnospiraceae_UCG-007; s__uncultured_bacterium	0.998564
28df43e5c54cce1a6f172661a1e555ef	3	7	0.0315802	d__Bacteria; p__Bacteroidota; c__Bacteroidia; o__Bacteroidales; f__Muribaculaceae; g__Muribaculaceae; s__uncultured_rumen	0.920185
a1af0471880c96466496208b8bd57c6d	3	8	0.031478	d__Bacteria; p__Firmicutes; c__Bacilli; o__RF39; f__RF39; g__RF39	1
42bd31712a5682fe62e6ff60c2545b94	3	8	0.0307783	d__Bacteria; p__Bacteroidota; c__Bacteroidia; o__Bacteroidales; f__Rikenellaceae; g__Rikenellaceae_RC9_gut_group; s__uncultured_bacterium	0.724291
066579b09992a2525a0194e1f285c87f	3	8	0.0307761	d__Bacteria; p__Firmicutes; c__Bacilli; o__RF39; f__RF39; g__RF39	1
1c73f184e69759c5f332c621ad45c8e8	3	5	0.0306122	d__Bacteria; p__Bacteroidota; c__Bacteroidia; o__Bacteroidales; f__Tannerellaceae; g__Parabacteroides; s__uncultured_bacterium	0.998819
0407c280bce50c2857a103781ffea6b4	3	2	0.0305786	d__Bacteria; p__Firmicutes; c__Clostridia; o__Oscillospirales; f__Oscillospiraceae; g__NK4A214_group	0.995125
e437043efe1e6204162d77ed001ca5fc	3	5	0.0304935	d__Bacteria; p__Firmicutes; c__Clostridia; o__Christensenellales; f__Christensenellaceae; g__Christensenellaceae_R-7_group; s__gut_metagenome	0.961774
7fe942044c6fcda431f9f8429ccc01e1	3	5	0.0302642	d__Bacteria; p__Firmicutes; c__Clostridia; o__Oscillospirales; f__Ruminococcaceae; g__[Eubacterium]_siraeum_group; s__uncultured_bacterium	0.975585
8d48a4d354ce8ea556d7870452720856	3	2	0.0297056	d__Bacteria; p__Fibrobacterota; c__Fibrobacteria; o__Fibrobacterales; f__Fibrobacteraceae; g__Fibrobacter; s__Fibrobacter_sp.	0.806948
a1821d0bc3da26c1947b60190877a84f	3	5	0.0296479	d__Bacteria; p__Bacteroidota; c__Bacteroidia; o__Bacteroidales; f__Prevotellaceae; g__Prevotellaceae_UCG-001; s__uncultured_bacterium	0.998928
eed29205e7cee94cebb3d88e8398afba	3	8	0.0294484	d__Bacteria; p__Firmicutes; c__Clostridia; o__Oscillospirales; f__Oscillospiraceae; g__NK4A214_group; s__gut_metagenome	0.903922
2428dbd8e71dc1486169cdb1e8df0402	3	5	0.0292426	d__Bacteria; p__Firmicutes; c__Clostridia; o__Peptostreptococcales-Tissierellales; f__Anaerovoracaceae; g__Family_XIII_AD3011_group	0.999769
ccce9e1510abb3386cf047feda589bb0	3	5	0.0289418	d__Bacteria; p__Fibrobacterota; c__Fibrobacteria; o__Fibrobacterales; f__Fibrobacteraceae; g__Fibrobacter	1
9c923cc71e6c055e9eca65ac6f7d074c	3	8	0.0288692	d__Bacteria; p__Bacteroidota; c__Bacteroidia; o__Bacteroidales; f__Rikenellaceae; g__Rikenellaceae_RC9_gut_group; s__uncultured_bacterium	0.842386
dc446a794aab7168968e15715e157dcb	3	2	0.0283298	d__Bacteria; p__Firmicutes; c__Clostridia; o__Lachnospirales; f__Lachnospiraceae	0.999985
497727080c40dbe493e6c2222b35bd25	3	8	0.0277498	d__Bacteria; p__Firmicutes; c__Clostridia; o__Oscillospirales; f__Oscillospiraceae; g__UCG-005; s__uncultured_rumen	0.9558
f74520926801d13b0a51aeeb9442672e	3	2	0.0274288	d__Bacteria; p__Firmicutes; c__Clostridia; o__Oscillospirales; f__Ruminococcaceae	0.99958
3f0dd5fb1da485398068dc28b82f499e	3	2	0.027413	d__Bacteria; p__Firmicutes; c__Clostridia; o__Oscillospirales; f__[Eubacterium]_coprostanoligenes_group; g__[Eubacterium]_coprostanoligenes_group	1
269151983f300175383380166e117345	3	2	0.0272879	d__Bacteria; p__Firmicutes; c__Clostridia; o__Oscillospirales; f__Oscillospiraceae; g__UCG-005; s__uncultured_Ruminococcaceae	0.768799
e094764aa5fbcb6c180d36c8263d0e9a	3	7	0.0272437	d__Bacteria; p__Bacteroidota; c__Bacteroidia; o__Bacteroidales; f__Rikenellaceae; g__Rikenellaceae_RC9_gut_group; s__uncultured_bacterium	0.987256
6fd0aae7c1e657d04df6e26f15ebea6b	3	2	0.0259517	d__Bacteria; p__Firmicutes; c__Clostridia; o__Oscillospirales; f__Oscillospiraceae; g__UCG-005; s__uncultured_bacterium	0.865714
5755bd1dc0e75af09d02be50f88ffa8d	3	5	0.0256747	d__Bacteria; p__Bacteroidota; c__Bacteroidia; o__Bacteroidales; f__Rikenellaceae; g__Rikenellaceae_RC9_gut_group; s__uncultured_bacterium	0.743529
cb0102146d63e9d9438d9a8fa2f1873f	3	8	0.025373	d__Bacteria; p__Firmicutes; c__Clostridia; o__Oscillospirales; f__Oscillospiraceae; g__uncultured; s__uncultured_rumen	0.793772
783aae02114dba823f60d449e14af00a	3	8	0.0253581	d__Bacteria; p__Bacteroidota; c__Bacteroidia; o__Bacteroidales; f__Muribaculaceae; g__Muribaculaceae; s__uncultured_Porphyromonadaceae	0.975026
1476ee1352925b8c975d81cf4da1a114	3	2	0.0248447	d__Bacteria; p__Firmicutes; c__Clostridia; o__Lachnospirales; f__Lachnospiraceae	0.999996
2fa73d9bc2d6f196ad2fb65a06afb244	3	8	0.0244631	d__Bacteria; p__Spirochaetota; c__Spirochaetia; o__Spirochaetales; f__Spirochaetaceae; g__Treponema; s__uncultured_bacterium	0.981291
04f3eec32335dd460e01116dccb47d63	3	8	0.0242345	d__Bacteria; p__Bacteroidota; c__Bacteroidia; o__Bacteroidales; f__Muribaculaceae; g__Muribaculaceae; s__uncultured_bacterium	0.997422
1121c8ed5aa1b0b85af015ee170aa389	3	8	0.0242014	d__Bacteria; p__Firmicutes; c__Clostridia; o__Lachnospirales; f__Lachnospiraceae; g__Lachnospiraceae_XPB1014_group; s__uncultured_bacterium	0.999313
58f0b8df9e52b3513a3f56d8fc57826a	3	8	0.024181	d__Bacteria; p__Firmicutes; c__Clostridia; o__Oscillospirales; f__[Eubacterium]_coprostanoligenes_group; g__[Eubacterium]_coprostanoligenes_group; s__uncultured_bacterium	0.788425
ab5faa3f1f7e29c5433c2f04ffd423ef	3	5	0.0239492	d__Bacteria; p__Bacteroidota; c__Bacteroidia; o__Bacteroidales; f__p-251-o5; g__p-251-o5; s__uncultured_bacterium	1
0e872e73e46ffbd0a83ccf31246191ce	3	2	0.023865	d__Bacteria; p__Firmicutes; c__Clostridia; o__Oscillospirales; f__Oscillospiraceae; g__Oscillospira; s__uncultured_bacterium	0.721811
07114e08300527c643a57ba7589ee99c	3	8	0.0230155	d__Bacteria; p__Firmicutes; c__Clostridia; o__Peptostreptococcales-Tissierellales; f__Anaerovoracaceae; g__Family_XIII_UCG-001; s__uncultured_bacterium	0.949961
db237a448cafe9a47889833eea518a09	3	8	0.0228363	d__Bacteria; p__Spirochaetota; c__Spirochaetia; o__Spirochaetales; f__Spirochaetaceae; g__Treponema; s__uncultured_bacterium	0.991442
6951994482bc51453c5be33814800111	3	8	0.0226702	d__Bacteria; p__Bacteroidota; c__Bacteroidia; o__Bacteroidales; f__Prevotellaceae; g__Prevotellaceae_NK3B31_group; s__uncultured_bacterium	0.994558
83f6eabe20ed664eafca69c32c8ed06f	3	2	0.022499	d__Bacteria; p__Firmicutes; c__Clostridia; o__Oscillospirales; f__[Eubacterium]_coprostanoligenes_group; g__[Eubacterium]_coprostanoligenes_group; s__uncultured_rumen	0.957164
d6275b969eb98289ce6f3b679cea6471	3	7	0.0223588	d__Bacteria; p__Firmicutes; c__Clostridia; o__Christensenellales; f__Christensenellaceae; g__Christensenellaceae_R-7_group; s__uncultured_prokaryote	0.996782
48b6efbba9ca2840bf7c46a62c1aa2c2	3	5	0.0222055	d__Bacteria; p__Firmicutes; c__Bacilli; o__RF39; f__RF39; g__RF39; s__uncultured_bacterium	0.834415
914bc2d68936ad2d158a471eef1892ed	3	5	0.0214496	d__Bacteria; p__Bacteroidota; c__Bacteroidia; o__Bacteroidales; f__Prevotellaceae; g__Prevotellaceae_NK3B31_group	0.999986
24cfcddbfe9d67484b8f142b8dd17f2c	3	8	0.0212371	d__Bacteria; p__Bacteroidota; c__Bacteroidia; o__Bacteroidales; f__Prevotellaceae; g__Prevotellaceae_NK3B31_group; s__uncultured_bacterium	0.950487
bc62f513abfaa6fc2fcdce378632092d	3	8	0.0210373	d__Bacteria; p__Firmicutes; c__Clostridia; o__Lachnospirales; f__Lachnospiraceae; g__Lachnospiraceae_NK4A136_group; s__uncultured_prokaryote	0.994944
81599d58faaeff603a67e5cb63267cec	3	5	0.0208183	d__Bacteria; p__Bacteroidota; c__Bacteroidia; o__Bacteroidales; f__Prevotellaceae; g__Prevotellaceae_UCG-001; s__uncultured_bacterium	0.999455
1503b0aa013925d1ea793bfd0c4c3034	3	2	0.0206641	d__Bacteria; p__Actinobacteriota; c__Coriobacteriia; o__Coriobacteriales; f__Eggerthellaceae; g__Enterorhabdus; s__uncultured_bacterium	0.700664
8908613c9268974468031757dd8b25b6	3	8	0.0204864	d__Bacteria; p__Firmicutes; c__Clostridia; o__Oscillospirales; f__UCG-010; g__UCG-010; s__uncultured_bacterium	0.852023
66436d6208d44cdf290250573f0e005b	3	2	0.0199048	d__Bacteria; p__Bacteroidota; c__Bacteroidia; o__Bacteroidales; f__Prevotellaceae; g__Prevotellaceae_UCG-001; s__uncultured_bacterium	0.999527
732bef57f47ea13796ca8323c94a63cc	3	5	0.0196745	d__Bacteria; p__Planctomycetota; c__Planctomycetes; o__Pirellulales; f__Pirellulaceae; g__p-1088-a5_gut_group; s__uncultured_bacterium	0.999999
5631a471acb56fad4af4ace4c4914f42	3	2	0.0196227	d__Bacteria; p__Firmicutes; c__Clostridia; o__Lachnospirales; f__Lachnospiraceae; g__[Eubacterium]_ruminantium_group; s__uncultured_bacterium	0.887802
7c3ca1fe75741918aa0f168ba47c3b69	3	7	0.0193033	d__Bacteria; p__Firmicutes; c__Clostridia; o__Clostridiales; f__Clostridiaceae; g__Clostridium_sensu_stricto_1; s__Clostridium_perfringens	0.956228
719779a84e42baf8ab6d8ca47e3f933a	3	8	0.0188398	d__Bacteria; p__Firmicutes; c__Clostridia; o__Oscillospirales; f__Ruminococcaceae; g__Candidatus_Soleaferrea; s__uncultured_bacterium	0.909719
a6643d3ce541e5ef61ea283cbc9c501a	3	7	0.0184006	d__Bacteria; p__Bacteroidota; c__Bacteroidia; o__Bacteroidales; f__Rikenellaceae; g__dgA-11_gut_group; s__uncultured_Bacteroidales	1
0cfc7e641972209523fcbef92c043f49	3	2	0.0181652	d__Bacteria; p__Firmicutes; c__Clostridia; o__Oscillospirales; f__Oscillospiraceae; g__UCG-005; s__uncultured_bacterium	0.900167
cc794c87142b5874f59f1ed390e9522d	3	5	0.0179792	d__Bacteria; p__Firmicutes; c__Clostridia; o__Lachnospirales; f__Lachnospiraceae	0.999989
bb258dbc45ec600eceaf7d08f0f2b5c0	3	2	0.0163818	d__Bacteria; p__Bacteroidota; c__Bacteroidia; o__Bacteroidales; f__Prevotellaceae; g__Prevotellaceae_UCG-003	0.999998
afa1cf1456fcde3e0b874732a4aebd35	3	7	0.0163589	d__Bacteria; p__Firmicutes; c__Clostridia; o__Clostridia_UCG-014; f__Clostridia_UCG-014; g__Clostridia_UCG-014	1
4917cf86aaf7fd49cf1be29be20eda2a	3	2	0.0162853	d__Bacteria; p__Firmicutes; c__Clostridia; o__Clostridia_UCG-014; f__Clostridia_UCG-014; g__Clostridia_UCG-014	1
46f8aa6451c92d2911dc0618bf6161d7	3	8	0.0158523	d__Bacteria; p__Bacteroidota; c__Bacteroidia; o__Bacteroidales; f__Muribaculaceae; g__Muribaculaceae; s__uncultured_Porphyromonadaceae	0.982453
d6c1d769dd0d41ffb85d519f4af62742	3	6	0.0155546	d__Bacteria; p__Firmicutes; c__Clostridia; o__Clostridia_UCG-014; f__Clostridia_UCG-014; g__Clostridia_UCG-014	1
b89b252cc4237efdf5074dcb30ee717d	3	8	0.0152226	d__Bacteria; p__Spirochaetota; c__Spirochaetia; o__Spirochaetales; f__Spirochaetaceae; g__Treponema; s__Treponema_porcinum	0.999986
26c8327a4b1edf02e223a2c6b0a12b07	3	2	0.0151323	d__Bacteria; p__Firmicutes; c__Bacilli; o__RF39; f__RF39; g__RF39; s__uncultured_bacterium	0.872262
248ecc8bc9a7a982191977351ab05599	3	8	0.015126	d__Bacteria; p__Bacteroidota; c__Bacteroidia; o__Bacteroidales; f__Prevotellaceae; g__Prevotellaceae_NK3B31_group; s__uncultured_Prevotella	0.814522
d6d36ac29accabd7fb19dd83a2af5092	3	2	0.0147641	d__Bacteria; p__Firmicutes; c__Clostridia; o__Clostridia_UCG-014; f__Clostridia_UCG-014; g__Clostridia_UCG-014; s__gut_metagenome	0.880187
3d783a52a0351c5a93bb84aef80b8452	3	2	0.0146757	d__Bacteria; p__Firmicutes; c__Clostridia; o__Oscillospirales; f__Ruminococcaceae; g__Ruminococcus; s__unidentified	0.863314
90f7d9749b9b20ba649983e8857f2ecb	3	2	0.014614	d__Bacteria; p__Firmicutes; c__Clostridia; o__Christensenellales; f__Christensenellaceae; g__Christensenellaceae_R-7_group	0.992035
14b2e18fb9a4218f945d838c2d821294	3	6	0.0132025	d__Bacteria; p__Spirochaetota; c__Spirochaetia; o__Spirochaetales; f__Spirochaetaceae; g__Treponema; s__uncultured_bacterium	0.993168
80f61fa6d72a225ecce1a2fabdaa289f	3	2	0.0126497	d__Bacteria; p__Firmicutes; c__Clostridia; o__Lachnospirales; f__Lachnospiraceae; g__Coprococcus; s__uncultured_prokaryote	0.999675
cc295e5238182e8809a443a11cf6da65	3	8	0.0126227	d__Bacteria; p__Firmicutes; c__Clostridia; o__Oscillospirales; f__Oscillospiraceae; g__Oscillospira; s__uncultured_bacterium	0.967095
5ccd88850aa2e29883bb5500138c3ef0	3	8	0.0105642	d__Bacteria; p__Bacteroidota; c__Bacteroidia; o__Bacteroidales; f__Prevotellaceae; g__Prevotellaceae_NK3B31_group; s__uncultured_bacterium	0.999704
8cc8c0d0c6c6ae16d7a1b13f5dd0899f	3	2	0.0103896	d__Bacteria; p__Firmicutes; c__Clostridia; o__Oscillospirales; f__Oscillospiraceae; g__UCG-005	0.761591
edabb468cd014702dc5a0985a8885841	3	2	0.00940432	d__Bacteria; p__Firmicutes; c__Clostridia; o__Oscillospirales; f__Oscillospiraceae; g__NK4A214_group; s__uncultured_rumen	0.785853
f9d9b596760afbfe71c03348856eb2b0	3	2	0.00898874	d__Bacteria; p__Spirochaetota; c__Spirochaetia; o__Spirochaetales; f__Spirochaetaceae; g__Treponema; s__uncultured_bacterium	0.991413
cb99c6becbda19bfe3afc3059cfb8a71	3	2	0.00882213	d__Bacteria; p__Firmicutes; c__Clostridia; o__Oscillospirales; f__Ruminococcaceae; g__[Eubacterium]_siraeum_group; s__uncultured_bacterium	0.998172
c917b6137d64f13511b41b9fd6f9b39c	3	8	0.00882072	d__Bacteria; p__Bacteroidota; c__Bacteroidia; o__Bacteroidales; f__Prevotellaceae; g__Prevotellaceae_UCG-001; s__uncultured_bacterium	0.999635
4c3d2c9f119ce0b186b62a205730da14	3	8	0.00791656	d__Bacteria; p__Firmicutes; c__Clostridia; o__Oscillospirales; f__Oscillospiraceae; g__UCG-005; s__uncultured_bacterium	0.881138
43df3de154c547d8ed8178ac3e710ce8	3	2	0.00777417	d__Bacteria; p__Firmicutes; c__Clostridia; o__Christensenellales; f__Christensenellaceae; g__Christensenellaceae_R-7_group	0.989912
f5cc1671f0521b601c852fb3c91fdd6d	3	8	0.00759204	d__Bacteria; p__Firmicutes; c__Clostridia; o__Oscillospirales; f__Oscillospiraceae; g__NK4A214_group; s__uncultured_rumen	0.763672
0895a392a37666fac396311664de11d0	3	5	0.00671982	d__Bacteria; p__Bacteroidota; c__Bacteroidia; o__Bacteroidales; f__Prevotellaceae; g__Prevotella	0.854568
2a0e4888d662f2af46f2622f3f2a5c00	3	5	0.00574621	d__Bacteria; p__Firmicutes; c__Clostridia; o__Oscillospirales; f__Oscillospiraceae; g__NK4A214_group; s__uncultured_rumen	0.777726
4e1ee6a8c4df7bd7e3d985d72c0908b0	3	2	0.00566783	d__Bacteria; p__Bacteroidota; c__Bacteroidia; o__Bacteroidales; f__Muribaculaceae; g__Muribaculaceae; s__uncultured_bacterium	0.981466
6ab7c435d7eb3a9da5756da77073d38e	3	7	0.00519567	d__Bacteria; p__Bacteroidota; c__Bacteroidia; o__Bacteroidales; f__Bacteroidaceae; g__Bacteroides; s__Bacteroides_plebeius	0.999985
b6cdc93cbaa9644f076faa697e0c5d8d	3	5	0.00508821	d__Bacteria; p__Bacteroidota; c__Bacteroidia; o__Bacteroidales; f__Rikenellaceae; g__Rikenellaceae_RC9_gut_group; s__uncultured_bacterium	0.990507
e6c8baaa5dc361d673426d5e76cf3e27	3	2	0.00494194	d__Bacteria; p__Firmicutes; c__Clostridia; o__Clostridiales; f__Clostridiaceae; g__Clostridium_sensu_stricto_1	0.999843
d77c93dddfa2e4cee535b63da8bfa7ba	3	8	0.0046075	d__Bacteria; p__Firmicutes; c__Clostridia; o__Lachnospirales; f__Lachnospiraceae; g__Blautia	0.994656
9f152c11b4339d3c26ed3dead26edffa	3	2	0.00430591	d__Bacteria; p__Firmicutes; c__Clostridia; o__Oscillospirales; f__Oscillospiraceae; g__UCG-005	0.995696
416c342746b150cf57092afbd6458539	3	2	0.00404368	d__Bacteria; p__Firmicutes; c__Bacilli; o__Lactobacillales; f__Lactobacillaceae; g__Lactobacillus; s__Lactobacillus_amylovorus	0.810245
22ccd28e54f8255ac62d1e8e4621a581	3	8	0.00366025	d__Bacteria; p__Bacteroidota; c__Bacteroidia; o__Bacteroidales; f__Tannerellaceae; g__Parabacteroides; s__uncultured_bacterium	0.979036
336f5e8016bac47fa58b07a9d0fb7477	3	5	0.00274316	d__Bacteria; p__Spirochaetota; c__Spirochaetia; o__Spirochaetales; f__Spirochaetaceae; g__Treponema; s__uncultured_bacterium	0.993056
e2d938ad13e560737d047761df19db0c	3	8	0.0026633	d__Bacteria; p__Firmicutes; c__Clostridia; o__Lachnospirales; f__Lachnospiraceae	1
0560aca877b68d755a62c1d098745ecc	3	2	0.00224524	d__Bacteria; p__Firmicutes; c__Clostridia; o__Christensenellales; f__Christensenellaceae; g__Christensenellaceae_R-7_group; s__uncultured_prokaryote	0.949915
79261e7b606a7dc66af29764623618c2	3	2	0.000533907	d__Bacteria; p__Firmicutes; c__Clostridia; o__Clostridia_UCG-014; f__Clostridia_UCG-014; g__Clostridia_UCG-014	1
36214cb93e4ae06d882881001d80e6cd	3	2	0.000289127	d__Bacteria; p__Firmicutes; c__Clostridia; o__Clostridia_UCG-014; f__Clostridia_UCG-014; g__Clostridia_UCG-014	1
6651651d45f0f0c401111a4c7a0d7834	3	2	-0.00020288	d__Bacteria; p__Spirochaetota; c__Spirochaetia; o__Spirochaetales; f__Spirochaetaceae; g__Treponema; s__uncultured_rumen	0.857174
3e19d3d7ff2b10b7ea781911cca232ee	3	2	-0.000305228	d__Bacteria; p__Bacteroidota; c__Bacteroidia; o__Bacteroidales; f__Prevotellaceae; g__Prevotellaceae_UCG-001; s__uncultured_rumen	0.997906
ce1e7cc7e01161e8a5d1fff1f72c0210	3	2	-0.000478507	d__Bacteria; p__Planctomycetota; c__Planctomycetes; o__Pirellulales; f__Pirellulaceae; g__p-1088-a5_gut_group; s__uncultured_bacterium	1
53e5bd1be28aaf3a0116024efcbf3cbc	3	8	-0.00120064	d__Bacteria; p__Firmicutes; c__Clostridia; o__Lachnospirales; f__Lachnospiraceae; g__Lachnospiraceae; s__Lachnobacterium_sp.	0.753228
d59bc9a83e117e48f5d3acc80e802197	3	2	-0.00138388	d__Bacteria; p__Bacteroidota; c__Bacteroidia; o__Bacteroidales; f__Prevotellaceae; g__Prevotellaceae_NK3B31_group	0.998681
af2f3a8367cc1cc07853db2e5f7d127f	3	8	-0.00169043	d__Bacteria; p__Spirochaetota; c__Spirochaetia; o__Spirochaetales; f__Spirochaetaceae; g__Treponema; s__uncultured_rumen	0.866743
1cd468c936669836480268985a2bcf01	3	8	-0.00199265	d__Bacteria; p__Bacteroidota; c__Bacteroidia	0.999539
2526f756c637fb5e4b155295180822a0	3	5	-0.00205955	d__Bacteria; p__Bacteroidota; c__Bacteroidia; o__Bacteroidales; f__F082; g__F082	1
df3f765b0840bfb01ea97222a9d1c86c	3	5	-0.00246467	d__Bacteria; p__Firmicutes; c__Clostridia; o__Lachnospirales; f__Lachnospiraceae; g__Lachnospiraceae_NK4A136_group	0.789245
868f6ede36a54d8cce0a7307bb367239	3	2	-0.00255746	d__Bacteria; p__Firmicutes; c__Bacilli; o__RF39; f__RF39; g__RF39	1
176a91bd3e45440351b685b08c5e27ef	3	5	-0.00299842	d__Bacteria; p__Firmicutes; c__Clostridia; o__Clostridiales; f__Clostridiaceae; g__Clostridium_sensu_stricto_1	0.999988
9680a717fd293808dc874c59fafbb18a	3	2	-0.00321722	d__Bacteria; p__Spirochaetota; c__Spirochaetia; o__Spirochaetales; f__Spirochaetaceae; g__Treponema; s__uncultured_bacterium	0.956141
c337db2702ffcbee216f211de4577f36	3	8	-0.00335043	d__Bacteria; p__Firmicutes; c__Bacilli; o__RF39; f__RF39; g__RF39	1
a9131e2ecc662d9cdadc36cfef8da60d	3	8	-0.00352861	d__Bacteria; p__Bacteroidota; c__Bacteroidia; o__Bacteroidales; f__Muribaculaceae; g__Muribaculaceae	0.996148
30a4603c94859a3ab23710bf2dbce17f	3	2	-0.00400176	d__Bacteria; p__Bacteroidota; c__Bacteroidia; o__Bacteroidales; f__Prevotellaceae; g__Prevotellaceae_NK3B31_group; s__uncultured_Prevotella	0.939213
fe65ade487f4071579651a47c6a80ed1	3	2	-0.00477918	d__Bacteria; p__Firmicutes; c__Clostridia; o__Clostridia_UCG-014; f__Clostridia_UCG-014; g__Clostridia_UCG-014	1
2becfae7ba6b746fc2ccdc519eaea372	3	8	-0.00606022	d__Bacteria; p__Firmicutes; c__Clostridia; o__Lachnospirales; f__Lachnospiraceae; g__uncultured; s__metagenome	0.775829
e3d13c66b871d93047d149d5da3eb238	3	2	-0.00646574	d__Bacteria; p__Bacteroidota; c__Bacteroidia; o__Bacteroidales; f__Prevotellaceae; g__Prevotellaceae_UCG-001; s__uncultured_rumen	0.998167
03aa2c60be587dd743bd7ddedb586f6e	3	2	-0.00706092	d__Bacteria; p__Firmicutes; c__Clostridia; o__Christensenellales; f__Christensenellaceae; g__Christensenellaceae_R-7_group	0.970962
16b9d7ddfe4c72112402eb4f9ec10b3c	3	2	-0.00717163	d__Bacteria; p__Planctomycetota; c__Planctomycetes; o__Pirellulales; f__Pirellulaceae; g__p-1088-a5_gut_group; s__uncultured_bacterium	1
bc4ececd34261ffb77be5e3d64800ad7	3	2	-0.00737449	d__Bacteria; p__Bacteroidota; c__Bacteroidia; o__Bacteroidales; f__Prevotellaceae; g__Prevotellaceae_NK3B31_group; s__uncultured_Prevotella	0.952601
b4dfcb45b0e108492f8c560d159a6eed	3	8	-0.00775841	d__Bacteria; p__Bacteroidota; c__Bacteroidia; o__Bacteroidales; f__Prevotellaceae; g__Prevotellaceae_NK3B31_group; s__uncultured_bacterium	0.873942
d980fe20229f49f40f38d96377617f79	3	2	-0.009138	d__Bacteria; p__Bacteroidota; c__Bacteroidia; o__Bacteroidales; f__Prevotellaceae; g__Prevotellaceae_UCG-001; s__uncultured_bacterium	0.998894
33a50281a0dc111b4b5bbc37a1cc4378	3	2	-0.0092738	d__Bacteria; p__Firmicutes; c__Clostridia; o__Christensenellales; f__Christensenellaceae; g__Christensenellaceae_R-7_group; s__uncultured_spirochete	0.763893
b9a74e393160b6b25b369f0eed16a27a	3	8	-0.00973698	d__Bacteria; p__Bacteroidota; c__Bacteroidia; o__Bacteroidales; f__Tannerellaceae; g__Parabacteroides; s__uncultured_bacterium	0.99362
6594ee04f69624743ae796aa4002c9c3	3	8	-0.0106843	d__Bacteria; p__Bacteroidota; c__Bacteroidia; o__Bacteroidales; f__Rikenellaceae; g__Rikenellaceae_RC9_gut_group; s__uncultured_bacterium	0.981569
20821feb965d686b2152f93181dbc984	3	7	-0.0142091	d__Bacteria; p__Bacteroidota; c__Bacteroidia; o__Bacteroidales; f__Prevotellaceae; g__Prevotella; s__uncultured_bacterium	0.897126
d249698fc57c836038bb8f8a5239d274	3	2	-0.0145803	d__Bacteria; p__Firmicutes; c__Bacilli; o__RF39; f__RF39; g__RF39; s__uncultured_bacterium	0.836586
2040186e325d1977525f581c904b8215	3	2	-0.0181475	d__Bacteria; p__Actinobacteriota; c__Coriobacteriia; o__Coriobacteriales; f__Eggerthellaceae; g__uncultured; s__uncultured_bacterium	0.997145
d53a621c4196d18621205adde3edea73	3	7	-0.0186845	d__Bacteria; p__Firmicutes; c__Clostridia; o__Oscillospirales; f__Oscillospiraceae; g__UCG-005	0.997066
9b5adf6ec8a3df17da5c0a89f303e81d	3	1	-0.0209279	d__Bacteria; p__Firmicutes; c__Bacilli; o__Lactobacillales; f__Lactobacillaceae; g__Lactobacillus; s__Lactobacillus_murinus	0.733294
d85603bdcd9bf56b62b6377643f7dbc7	3	2	-0.0235611	d__Bacteria; p__Spirochaetota; c__Spirochaetia; o__Spirochaetales; f__Spirochaetaceae; g__Treponema	1
2890257c2235cfa2c491dd597b5b06ce	3	2	-0.0304091	d__Bacteria; p__Bacteroidota; c__Bacteroidia; o__Bacteroidales; f__Rikenellaceae; g__Rikenellaceae_RC9_gut_group; s__uncultured_bacterium	0.823318
3080020dffab2482c8f79212c30996ca	4	1	0.174823	d__Bacteria; p__Firmicutes; c__Clostridia; o__Lachnospirales; f__Lachnospiraceae; g__Blautia	0.971404
2f84209f4f0cb1505b5d72f842609f84	4	7	0.171559	d__Bacteria; p__Firmicutes; c__Clostridia; o__Oscillospirales; f__Oscillospiraceae	0.999997
aa33dfe7efd2186d4620a4798b36a1de	4	1	0.1593	d__Bacteria; p__Firmicutes; c__Clostridia; o__Lachnospirales; f__Lachnospiraceae; g__Blautia	0.996992
f279c0dc9f06a74e88abe478e5290633	4	7	0.154404	d__Bacteria; p__Firmicutes; c__Clostridia; o__Lachnospirales; f__Lachnospiraceae; g__[Ruminococcus]_torques_group	0.999577
ceb2dc56d8f72c402c54bab4ff71ff53	4	1	0.153978	d__Bacteria; p__Firmicutes; c__Clostridia; o__Oscillospirales; f__Ruminococcaceae; g__Subdoligranulum	0.999302
e544aa65985c975e375248a170180183	4	1	0.153619	d__Bacteria; p__Bacteroidota; c__Bacteroidia; o__Bacteroidales; f__Prevotellaceae; g__uncultured	1
6b988e4186fa10e4794e71bec48ae9b2	4	1	0.153044	d__Bacteria; p__Firmicutes; c__Clostridia; o__Oscillospirales; f__Oscillospiraceae; g__uncultured	0.869014
65482ca9d07ea11554b1102b63ad06a5	4	7	0.151089	d__Bacteria; p__Firmicutes; c__Negativicutes; o__Veillonellales-Selenomonadales; f__Selenomonadaceae; g__Megamonas	1
943db809b404f048081f1c64db1e6360	4	1	0.149203	d__Bacteria; p__Firmicutes; c__Clostridia; o__Lachnospirales; f__Lachnospiraceae; g__Blautia	0.941301
1d52f798ce101605610fe3b205718a25	4	1	0.148786	d__Bacteria; p__Firmicutes; c__Clostridia; o__Lachnospirales; f__Lachnospiraceae; g__Roseburia; s__Roseburia_inulinivorans	0.778705
9f8c57bc2bdad81f44fd90026d1b2dbf	4	1	0.14648	d__Bacteria; p__Firmicutes; c__Clostridia; o__Oscillospirales; f__Ruminococcaceae; g__Faecalibacterium	0.999874
350e9ad55804a81f4170c79cee85bbf6	4	1	0.14544	d__Bacteria; p__Bacteroidota; c__Bacteroidia; o__Bacteroidales; f__Prevotellaceae; g__Prevotella; s__Prevotella_copri	0.779837
047ca6aca36699e2fff439908cafccea	4	1	0.14421	d__Bacteria; p__Firmicutes; c__Clostridia; o__Lachnospirales; f__Lachnospiraceae; g__Roseburia; s__Roseburia_hominis	0.888019
8c4a4b91ffb56fa5720a137b161d989d	4	1	0.143807	d__Bacteria; p__Firmicutes; c__Clostridia; o__Lachnospirales; f__Lachnospiraceae; g__Fusicatenibacter; s__uncultured_organism	0.798842
77e4b7c6231fe954d3f42ce9fa4b6175	4	7	0.140659	d__Bacteria; p__Firmicutes; c__Clostridia; o__Oscillospirales; f__Oscillospiraceae; g__UCG-005	0.999999
ed9b85dc8deb5512636f3c94f0e8c831	4	1	0.137935	d__Bacteria; p__Firmicutes; c__Clostridia; o__Lachnospirales; f__Lachnospiraceae; g__Blautia; s__uncultured_Blautia	0.871442
62eabd65984fce521883a76ce05f79e5	4	1	0.134569	d__Bacteria; p__Firmicutes; c__Bacilli; o__Erysipelotrichales; f__Erysipelatoclostridiaceae; g__Catenibacterium	1
85ca08b9b589d7b5d135d8a5a7b43440	4	1	0.132358	d__Bacteria; p__Firmicutes; c__Clostridia; o__Oscillospirales; f__Ruminococcaceae; g__Faecalibacterium	0.999677
589760db731d05ed97e2a2ce8ff74408	4	1	0.132119	d__Bacteria; p__Actinobacteriota; c__Coriobacteriia; o__Coriobacteriales; f__Atopobiaceae; g__Olsenella	1
58cd87ce7310c409aa094efa4c32ec21	4	7	0.131646	d__Bacteria; p__Firmicutes; c__Clostridia; o__Lachnospirales; f__Lachnospiraceae; g__Lachnospiraceae_ND3007_group; s__uncultured_bacterium	0.952353
2d84ff992b55807d1f5231076b484afb	4	1	0.128767	d__Bacteria; p__Firmicutes; c__Negativicutes; o__Acidaminococcales; f__Acidaminococcaceae; g__Phascolarctobacterium; s__uncultured_Veillonellaceae	0.762609
37a416bac2680080a30042a5ba0e3345	4	1	0.127752	d__Bacteria; p__Actinobacteriota; c__Coriobacteriia; o__Coriobacteriales; f__Coriobacteriaceae; g__Collinsella	1
e4a8df1972dd313ce9f5bd09bebc73f1	4	1	0.125301	d__Bacteria; p__Firmicutes; c__Clostridia; o__Oscillospirales; f__Ruminococcaceae; g__Negativibacillus; s__uncultured_bacterium	0.717789
22c222a6eb139e3983ae66922efa8e2c	4	1	0.123534	d__Bacteria; p__Firmicutes; c__Bacilli; o__Erysipelotrichales; f__Erysipelatoclostridiaceae; g__Catenibacterium	1
9eda8350a4bc6f111a6eac38aaf60c2f	4	1	0.123493	d__Bacteria; p__Firmicutes; c__Bacilli; o__Erysipelotrichales; f__Erysipelotrichaceae; g__Holdemanella	1
c26b5a04f7eddb0a55e6e99edeb16ee9	4	1	0.122889	d__Bacteria; p__Firmicutes; c__Clostridia; o__Clostridia_UCG-014; f__Clostridia_UCG-014; g__Clostridia_UCG-014	1
4020c0c669a461e6a4dc43649f0341ee	4	1	0.120419	d__Bacteria; p__Bacteroidota; c__Bacteroidia; o__Bacteroidales; f__Prevotellaceae; g__Prevotella; s__metagenome	0.750789
293da80b2e9f19e80a39f6ed9dc2fe1f	4	1	0.120025	d__Bacteria; p__Bacteroidota; c__Bacteroidia; o__Bacteroidales; f__Prevotellaceae; g__Prevotella; s__Prevotellaceae_bacterium	0.91543
473693f78b4a50a4fb0f31b79b126a5a	4	1	0.119578	d__Bacteria; p__Firmicutes; c__Clostridia; o__Lachnospirales; f__Lachnospiraceae	0.999999
0fd9c2b9403dd5ff283c3570b1d0f35b	4	1	0.117918	d__Bacteria; p__Firmicutes; c__Negativicutes; o__Veillonellales-Selenomonadales; f__Veillonellaceae; g__Megasphaera; s__Megasphaera_elsdenii	0.899139
4a1ef1fbc562a2d89e8bb3ec1e8eb9c9	4	1	0.117507	d__Bacteria; p__Firmicutes; c__Bacilli; o__Erysipelotrichales; f__Erysipelatoclostridiaceae; g__Catenibacterium; s__uncultured_bacterium	0.751176
881396d118600c9d3a79f29b234fe5f7	4	1	0.11237	d__Bacteria; p__Bacteroidota; c__Bacteroidia; o__Bacteroidales; f__Prevotellaceae; g__uncultured; s__Prevotellaceae_bacterium	0.927146
a68f70ea7192efe0c05d89f86133ee2b	4	7	0.112203	d__Bacteria; p__Firmicutes; c__Clostridia; o__Lachnospirales; f__Lachnospiraceae; g__Blautia	0.994648
499db73ab5867c5d8129a75edcbd8ffa	4	1	0.110444	d__Bacteria; p__Bacteroidota; c__Bacteroidia; o__Bacteroidales; f__Prevotellaceae; g__Prevotellaceae_NK3B31_group; s__uncultured_bacterium	0.999887
9fd8e3330c8673ede158f18eac89e102	4	1	0.110132	d__Bacteria; p__Firmicutes; c__Clostridia; o__Oscillospirales; f__Ruminococcaceae; g__Subdoligranulum	0.999716
3ae39439b89d3386a7e5bb4d330bc3b3	4	1	0.109799	d__Bacteria; p__Bacteroidota; c__Bacteroidia; o__Bacteroidales; f__Prevotellaceae; g__Prevotella; s__Prevotellaceae_bacterium	0.969224
4d5814eb303a40d3db033dbb5cbdfc65	4	1	0.107836	d__Bacteria; p__Firmicutes; c__Clostridia; o__Peptostreptococcales-Tissierellales; f__Anaerovoracaceae; g__Mogibacterium; s__uncultured_bacterium	0.999997
b70652fb9681d617a3f11dc25240f2f0	4	1	0.104402	d__Bacteria; p__Firmicutes; c__Negativicutes; o__Veillonellales-Selenomonadales; f__Selenomonadaceae; g__Anaerovibrio	0.999491
ba4442ff47bf687d78d67a2f5152a5d8	4	1	0.104266	d__Bacteria; p__Firmicutes; c__Clostridia; o__Oscillospirales; f__Ruminococcaceae; g__Incertae_Sedis	1
ca3c00bf07112b88096d34cc7944023f	4	1	0.102483	d__Bacteria; p__Firmicutes; c__Clostridia; o__Lachnospirales; f__Lachnospiraceae; g__Blautia; s__Ruminococcus_sp.	0.99719
20869e1344ee9341997dd2d630fe3dd2	4	1	0.102289	d__Bacteria; p__Firmicutes; c__Clostridia; o__Oscillospirales; f__Ruminococcaceae; g__Subdoligranulum	0.991693
af871a1f22d91617701a34b9139fad22	4	1	0.102216	d__Bacteria; p__Bacteroidota; c__Bacteroidia; o__Bacteroidales; f__Prevotellaceae; g__Prevotella; s__Prevotella_copri	0.783797
715f5e1b839dd5ac5976d702ff33f19e	4	1	0.101749	d__Bacteria; p__Firmicutes; c__Negativicutes; o__Acidaminococcales; f__Acidaminococcaceae; g__Acidaminococcus; s__Acidaminococcus_fermentans	0.843725
4080b8b1282a3732ceb5e3d77784059e	4	1	0.0959284	d__Bacteria; p__Firmicutes; c__Clostridia; o__Oscillospirales; f__Ruminococcaceae; g__Fournierella; s__uncultured_bacterium	0.999556
799e1792c492fba3a7a93ccc3b105df1	4	1	0.0957894	d__Bacteria; p__Firmicutes; c__Clostridia; o__Peptostreptococcales-Tissierellales; f__Peptostreptococcaceae; g__Intestinibacter; s__uncultured_bacterium	0.914931
4fa248744e9d00d5d44f299eddab763e	4	1	0.0957567	d__Bacteria; p__Firmicutes; c__Clostridia; o__Lachnospirales; f__Lachnospiraceae; g__[Ruminococcus]_gauvreauii_group	0.999195
1d74baae662639e81f902f912674056c	4	1	0.0944923	d__Bacteria; p__Firmicutes; c__Bacilli; o__Lactobacillales; f__Lactobacillaceae; g__Lactobacillus; s__Lactobacillus_amylovorus	0.963393
0f36723f79cd0cb90610e507fd75bef2	4	1	0.0883378	d__Bacteria; p__Firmicutes; c__Clostridia; o__Lachnospirales; f__Lachnospiraceae; g__Anaerostipes; s__Anaerostipes_sp.	0.792886
a65792d007a5f5e29445eef23eab26b7	4	1	0.0883044	d__Bacteria; p__Firmicutes; c__Clostridia; o__Lachnospirales; f__Lachnospiraceae; g__Agathobacter; s__metagenome	0.727909
364dc05df6cafca78cdf4bbada40d2d9	4	1	0.087368	d__Bacteria; p__Firmicutes; c__Clostridia; o__Lachnospirales; f__Lachnospiraceae; g__Oribacterium; s__uncultured_bacterium	0.707337
4189d19f22ea92418c8fe9a35911e171	4	1	0.0872332	d__Bacteria; p__Firmicutes; c__Clostridia; o__Lachnospirales; f__Lachnospiraceae; g__Dorea; s__Dorea_formicigenerans	0.91532
107df0c686bdc440e2a92799f42dade6	4	1	0.0869837	d__Bacteria; p__Bacteroidota; c__Bacteroidia; o__Bacteroidales; f__Prevotellaceae; g__Prevotella; s__Prevotellaceae_bacterium	0.923359
8a1c167263d7202bf8137329b6b03385	4	7	0.0863756	d__Bacteria; p__Firmicutes; c__Clostridia; o__Lachnospirales; f__Lachnospiraceae; g__Blautia; s__uncultured_Blautia	0.788716
adabf4dba79e84343c31d34121f32001	4	7	0.0860648	d__Bacteria; p__Bacteroidota; c__Bacteroidia; o__Bacteroidales; f__Prevotellaceae; g__Prevotella; s__uncultured_bacterium	0.867824
f4dc5ddea5014df10aedcd59321cd286	4	1	0.0860636	d__Bacteria; p__Firmicutes; c__Clostridia; o__Oscillospirales; f__Oscillospiraceae; g__Colidextribacter	0.922107
aa8a5a5627b821eada26b5993020f5ef	4	1	0.083548	d__Bacteria; p__Firmicutes; c__Clostridia; o__Lachnospirales; f__Lachnospiraceae; g__[Eubacterium]_eligens_group	0.999789
8064a2d1894775dda87466d63104ac2c	4	1	0.0831006	d__Bacteria; p__Firmicutes; c__Clostridia; o__Lachnospirales; f__Lachnospiraceae; g__Blautia	0.997457
bc124193e8c904392af371c0b24831c6	4	7	0.0829577	d__Bacteria; p__Firmicutes; c__Bacilli; o__Lactobacillales; f__Lactobacillaceae; g__Lactobacillus; s__Lactobacillus_amylovorus	0.906706
c83862af0b933b863c629b99123af8d0	4	1	0.0799273	d__Bacteria; p__Firmicutes; c__Clostridia; o__Clostridiales; f__Clostridiaceae; g__Clostridium_sensu_stricto_6; s__Clostridium_bornimense	0.819844
00d2f72825d7fd056f6a981a1a6f5491	4	1	0.0798629	d__Bacteria; p__Bacteroidota; c__Bacteroidia; o__Bacteroidales; f__Prevotellaceae; g__Prevotella	1
e19bf136aec793feff36b527703aa0f1	4	7	0.0792977	d__Bacteria; p__Firmicutes; c__Bacilli; o__Erysipelotrichales; f__Erysipelotrichaceae; g__Holdemanella	1
41b00d4cec5f4851553b3bb11fbac908	4	7	0.0783122	d__Bacteria; p__Firmicutes; c__Clostridia; o__Oscillospirales; f__Oscillospiraceae; g__Oscillospira	0.985643
359e5d3d44db29e58f1272520307d113	4	7	0.0779367	d__Bacteria; p__Firmicutes; c__Clostridia; o__Oscillospirales; f__Ruminococcaceae; g__Subdoligranulum	0.999903
affca5913f5f462433fcfa0bda5397e4	4	1	0.0775629	d__Bacteria; p__Firmicutes; c__Bacilli; o__RF39; f__RF39; g__RF39	1
a856a1dde4102709c016cda9ea0d6126	4	1	0.0774752	d__Bacteria; p__Firmicutes; c__Clostridia; o__Oscillospirales; f__[Eubacterium]_coprostanoligenes_group; g__[Eubacterium]_coprostanoligenes_group; s__gut_metagenome	0.808246
280f7296a1c9b348914aca609b928c48	4	1	0.0774406	d__Bacteria; p__Bacteroidota; c__Bacteroidia; o__Bacteroidales; f__Muribaculaceae; g__Muribaculaceae; s__uncultured_bacterium	0.999546
e954c916d4baf21e6998ec093df56000	4	1	0.0770547	d__Bacteria; p__Bacteroidota; c__Bacteroidia; o__Bacteroidales; f__Prevotellaceae; g__Alloprevotella; s__uncultured_bacterium	0.973051
9680e617017bf8de6d5bd31b91b2f1c8	4	1	0.0744142	d__Bacteria; p__Bacteroidota; c__Bacteroidia; o__Bacteroidales; f__Prevotellaceae; g__Prevotella; s__Prevotella_stercorea	0.751001
a182c6fb263222c8099c110e114d204b	4	1	0.0736256	d__Bacteria; p__Firmicutes; c__Clostridia; o__Lachnospirales; f__Lachnospiraceae; g__[Ruminococcus]_gauvreauii_group	0.744728
57f7af93d20181fb89dd27757af644b8	4	7	0.0726761	d__Bacteria; p__Firmicutes; c__Clostridia; o__Oscillospirales; f__Oscillospiraceae; g__Pseudoflavonifractor; s__uncultured_bacterium	0.971803
95177ec5ab90c06cdde582a67b462c6a	4	1	0.0725617	d__Bacteria; p__Firmicutes; c__Clostridia; o__Lachnospirales; f__Lachnospiraceae; g__Roseburia	0.920381
57d3eacb15cab7dfe9469cf69f908e22	4	1	0.072462	d__Bacteria; p__Firmicutes; c__Clostridia; o__Lachnospirales; f__Lachnospiraceae; g__Lachnoclostridium; s__bacterium_NLAE-zl-P484	0.964093
95599212c8e054da09232b7dcaf6ff88	4	7	0.0716728	d__Bacteria; p__Firmicutes; c__Clostridia; o__Lachnospirales; f__Lachnospiraceae; g__Tyzzerella; s__Anaerotignum_lactatifermentans	0.924695
4f196b2d6e8b4d622bb2945993709e53	4	1	0.0699602	d__Bacteria; p__Actinobacteriota; c__Actinobacteria; o__Corynebacteriales; f__Mycobacteriaceae; g__Mycobacterium	1
4401bb6b60fc717f08e51229b4d61d11	4	1	0.0687152	d__Bacteria; p__Firmicutes; c__Bacilli; o__Lactobacillales; f__Lactobacillaceae; g__Lactobacillus	1
ffb0ef0f993aebb6aa588645f8567fef	4	1	0.0665836	d__Bacteria; p__Bacteroidota; c__Bacteroidia; o__Bacteroidales; f__Rikenellaceae; g__Rikenellaceae_RC9_gut_group; s__uncultured_bacterium	0.999947
f31a97b10df7b98fb0d0deb2d3f99c61	4	1	0.0655907	d__Bacteria; p__Firmicutes; c__Clostridia; o__Oscillospirales; f__Butyricicoccaceae; g__UCG-009; s__uncultured_organism	0.700555
09ff4d4d434aafbb553c5f394805b8fa	4	1	0.064264	d__Bacteria; p__Bacteroidota; c__Bacteroidia; o__Bacteroidales; f__Bacteroidaceae; g__Bacteroides; s__Bacteroides_caecigallinarum	0.999669
077fbba1a43204d11cf3618f3c24d812	4	1	0.0625897	d__Bacteria; p__Bacteroidota; c__Bacteroidia; o__Bacteroidales; f__Prevotellaceae; g__Prevotella	1
79ef83af62fa94dde9fb8fefba21ec42	4	1	0.0605254	d__Bacteria; p__Firmicutes; c__Clostridia; o__Lachnospirales; f__Lachnospiraceae; g__Dorea; s__uncultured_bacterium	0.72216
0d5002da013dc27207578d9eff2caca8	4	1	0.0599347	d__Bacteria; p__Firmicutes; c__Clostridia; o__Oscillospirales; f__Ruminococcaceae; g__Faecalibacterium	0.999648
413d350aa4d52963d0317a0f85af1665	4	1	0.0593996	d__Bacteria; p__Firmicutes; c__Clostridia; o__Oscillospirales; f__Oscillospiraceae; g__uncultured	0.804618
fd0f159cae7171d613d82e34ae078a83	4	1	0.0588326	d__Bacteria; p__Bacteroidota; c__Bacteroidia; o__Bacteroidales; f__Prevotellaceae; g__Prevotellaceae_NK3B31_group; s__uncultured_bacterium	0.997727
f3f6a7ba08ae47a83e05e1b9a6a16fe7	4	1	0.0588022	d__Bacteria; p__Firmicutes; c__Clostridia; o__Lachnospirales; f__Lachnospiraceae; g__Roseburia	0.937263
19c64f2c538572b43f775924ec9e4ce0	4	1	0.0587639	d__Bacteria; p__Bacteroidota; c__Bacteroidia; o__Bacteroidales; f__Prevotellaceae; g__Alloprevotella; s__uncultured_bacterium	0.999999
db7e5ddbeead1f2d4f119ff215deaf3b	4	1	0.0581336	d__Bacteria; p__Firmicutes; c__Clostridia; o__Oscillospirales; f__Oscillospiraceae; g__UCG-005; s__uncultured_organism	0.991809
80ca6fd0586f2016ad82c89913a206e4	4	1	0.0566702	d__Bacteria; p__Firmicutes; c__Clostridia; o__Clostridia_UCG-014; f__Clostridia_UCG-014; g__Clostridia_UCG-014	1
814a255ddd027bfc07aa0e2ae4627cd6	4	1	0.0566044	d__Bacteria; p__Bacteroidota; c__Bacteroidia; o__Bacteroidales; f__Prevotellaceae; g__Prevotellaceae_NK3B31_group; s__uncultured_Prevotella	0.992077
6c3d4d98d9b7a24e1ff837758c0923bc	4	1	0.0559575	d__Bacteria; p__Firmicutes; c__Clostridia; o__Oscillospirales; f__Ruminococcaceae	0.999986
6eade5a5e2151679c05ebfdeb51960cc	4	1	0.0553146	d__Bacteria; p__Bacteroidota; c__Bacteroidia; o__Bacteroidales; f__Prevotellaceae; g__Prevotellaceae_NK3B31_group; s__uncultured_Prevotella	0.993946
b67fe76ff96091574c7ce4f4b428d093	4	1	0.0540081	d__Bacteria; p__Firmicutes; c__Bacilli; o__Lactobacillales; f__Lactobacillaceae; g__Lactobacillus	1
84d0c78642020e288c31db9fc832372c	4	1	0.0538439	d__Bacteria; p__Bacteroidota; c__Bacteroidia; o__Bacteroidales; f__Muribaculaceae; g__Muribaculaceae; s__uncultured_bacterium	0.926996
84bed0378b7edaa4b4eef52acff5c5cc	4	1	0.0531066	d__Bacteria; p__Bacteroidota; c__Bacteroidia; o__Chitinophagales; f__Chitinophagaceae	1
9bc94526c9c47d205dc50cf9c319ed32	4	7	0.0521315	d__Bacteria; p__Spirochaetota; c__Spirochaetia; o__Spirochaetales; f__Spirochaetaceae; g__Treponema; s__gut_metagenome	1
3ef6fb5322710cade2bad966d9aabe60	4	1	0.0503807	d__Bacteria; p__Firmicutes; c__Clostridia; o__Oscillospirales; f__Ruminococcaceae; g__uncultured; s__uncultured_organism	0.972638
113793a8dba9d58fe2e98b01cef71dd1	4	1	0.0492998	d__Bacteria; p__Bacteroidota; c__Bacteroidia; o__Bacteroidales; f__Muribaculaceae; g__Muribaculaceae; s__wallaby_gut	0.806648
e3a445c773e98ac775a6b282fbedd08d	4	1	0.0459434	d__Bacteria; p__Bacteroidota; c__Bacteroidia; o__Bacteroidales; f__Prevotellaceae; g__Prevotella	1
44ef22f579461d5517f133f31551f423	4	1	0.0443811	d__Bacteria; p__Firmicutes; c__Bacilli; o__Erysipelotrichales; f__Erysipelotrichaceae; g__Solobacterium	0.999999
9a284e2e64e3da48c422728570ca1f45	4	7	0.0440844	d__Bacteria; p__Bacteroidota; c__Bacteroidia; o__Bacteroidales; f__Bacteroidaceae; g__Bacteroides; s__uncultured_bacterium	0.978618
7c9b0560967dbb0715bf3eefac3faca9	4	1	0.042591	d__Bacteria; p__Bacteroidota; c__Bacteroidia; o__Bacteroidales; f__Muribaculaceae; g__Muribaculaceae; s__uncultured_bacterium	0.998213
4b858c6855cd6d60fff4a69456549941	4	7	0.0419573	d__Bacteria; p__Firmicutes; c__Clostridia; o__Oscillospirales; f__Oscillospiraceae; g__UCG-002; s__gut_metagenome	0.712081
46e24740239cdd7d6fab86f0fa32d666	4	1	0.0415864	d__Bacteria; p__Bacteroidota; c__Bacteroidia; o__Bacteroidales; f__Prevotellaceae; g__Prevotella	1
1a4020d8249b1f4b4df2167a7da3756e	4	1	0.0408522	d__Bacteria; p__Firmicutes; c__Clostridia; o__Oscillospirales; f__Ruminococcaceae; g__Subdoligranulum	0.999889
ed658e1b8a71808c836b2dafae4a2ffd	4	1	0.0406259	d__Bacteria; p__Bacteroidota; c__Bacteroidia; o__Bacteroidales; f__Prevotellaceae; g__Prevotellaceae_NK3B31_group; s__metagenome	0.994703
2a5773eb97978bd6ea279a8d9953992c	4	7	0.0390425	d__Bacteria; p__Proteobacteria; c__Alphaproteobacteria; o__Rhizobiales; f__Xanthobacteraceae; g__Bradyrhizobium	0.974003
9f73b2248d07d3eb4c6536311d281261	4	1	0.038135	d__Bacteria; p__Firmicutes; c__Clostridia; o__Oscillospirales; f__Ruminococcaceae; g__Ruminococcus; s__Ruminococcus_bicirculans	0.951575
713d8389277a14215da0364e8be273a8	4	1	0.037207	d__Bacteria; p__Firmicutes; c__Clostridia; o__Oscillospirales; f__Butyricicoccaceae; g__Butyricicoccus; s__uncultured_organism	0.821966
8ff3a1beaef9ef50c1d125437e3df3f5	4	7	0.035296	d__Bacteria; p__Bacteroidota; c__Bacteroidia; o__Bacteroidales; f__Bacteroidaceae; g__Bacteroides; s__uncultured_bacterium	0.983428
051940c5c553c1c58cfde40342559f02	4	1	0.0340233	d__Bacteria; p__Bacteroidota; c__Bacteroidia; o__Bacteroidales; f__Muribaculaceae; g__Muribaculaceae; s__uncultured_Porphyromonadaceae	0.999979
8a259707728f230ba7420f5d85f99e57	4	1	0.033927	d__Bacteria; p__Proteobacteria; c__Gammaproteobacteria; o__Xanthomonadales; f__Rhodanobacteraceae; g__Rhodanobacter	0.999199
d79c4cd8a570778a7f928ec6f0cea938	4	7	0.0339057	d__Bacteria; p__Bacteroidota; c__Bacteroidia; o__Bacteroidales; f__Bacteroidaceae; g__Bacteroides; s__uncultured_bacterium	0.977667
d60c59484bc4902b1e8df45112e0127a	4	7	0.033734	d__Bacteria; p__Bacteroidota; c__Bacteroidia; o__Bacteroidales; f__Bacteroidaceae; g__Bacteroides; s__uncultured_bacterium	0.985001
c60b5f0b0536f19e3bd3a5f1aafd51e6	4	1	0.0327597	d__Bacteria; p__Bacteroidota; c__Bacteroidia; o__Bacteroidales; f__Prevotellaceae; g__Prevotella; s__Prevotella_sp.	0.867836
cc7e536becd56a87b4d4771662cb4b0f	4	1	0.0324248	d__Bacteria; p__Firmicutes; c__Clostridia; o__Oscillospirales; f__Ruminococcaceae	1
3fa5ed2716024cc42cb3c1d72ffd0efd	4	1	0.0303731	d__Bacteria; p__Bacteroidota; c__Bacteroidia; o__Bacteroidales; f__Prevotellaceae; g__Prevotella; s__uncultured_bacterium	0.781222
773b69bd9cc77488884211ea6fc48c74	4	1	0.0282804	d__Bacteria; p__Bacteroidota; c__Bacteroidia; o__Bacteroidales; f__Muribaculaceae; g__Muribaculaceae; s__uncultured_Porphyromonadaceae	0.999922
27a813f249045a916a520d997204e92a	4	7	0.0267408	d__Bacteria; p__Bacteroidota; c__Bacteroidia; o__Bacteroidales; f__Tannerellaceae; g__Parabacteroides; s__uncultured_bacterium	0.999542
ac52ec8fcc32b7ae05efd7e0b72af41d	4	1	0.0258884	d__Bacteria; p__Firmicutes; c__Bacilli; o__Erysipelotrichales; f__Erysipelotrichaceae; g__Turicibacter	0.999999
2f3d8906cad15364ff20f499d897de41	4	1	0.0252751	d__Bacteria; p__Proteobacteria; c__Gammaproteobacteria; o__Aeromonadales; f__Succinivibrionaceae; g__Succinivibrio; s__uncultured_Succinivibrio	0.920671
51c35fc952a2ea87becd044f761632f8	4	1	0.0239016	d__Bacteria; p__Bacteroidota; c__Bacteroidia; o__Bacteroidales; f__Prevotellaceae; g__Prevotella; s__Prevotella_sp.	0.862359
ecc6023554f2e18bb070fc0f1f0a319a	4	1	0.0222031	d__Bacteria; p__Bacteroidota; c__Bacteroidia; o__Bacteroidales; f__Muribaculaceae; g__Muribaculaceae; s__wallaby_gut	0.806636
9004275dd1e83fe48d5effd32bdc8a0b	4	1	0.0220049	d__Bacteria; p__Bacteroidota; c__Bacteroidia; o__Bacteroidales; f__Prevotellaceae; g__Prevotella; s__uncultured_bacterium	0.879425
654b17983114445619f875903b96e08f	4	1	0.0204929	d__Bacteria; p__Bacteroidota; c__Bacteroidia; o__Bacteroidales; f__Prevotellaceae; g__Prevotella; s__uncultured_bacterium	0.85889
d571982df0fc06c4e91f3a304508c1bb	4	7	0.0204831	d__Bacteria; p__Bacteroidota; c__Bacteroidia; o__Bacteroidales; f__Bacteroidaceae; g__Bacteroides; s__Mogibacterium_sp.	0.768608
8ec0b337cb46da38b35cb1c99fea1c5d	4	1	0.0204647	d__Bacteria; p__Actinobacteriota; c__Actinobacteria; o__Corynebacteriales; f__Corynebacteriaceae; g__Corynebacterium	0.999999
a16038befb60230479929edab1ab4c10	4	1	0.0204488	d__Bacteria; p__Firmicutes; c__Clostridia; o__Oscillospirales; f__Ruminococcaceae; g__Ruminococcus; s__Clostridiaceae_bacterium	0.989929
64388b2921eb9221f961ad85873d6f23	4	1	0.0202481	d__Bacteria; p__Firmicutes; c__Clostridia; o__Lachnospirales; f__Lachnospiraceae; g__[Eubacterium]_hallii_group; s__[Eubacterium]_hallii	0.725251
9026da361c8206c3ecc15147535de0e0	4	1	0.0193153	d__Bacteria; p__Firmicutes; c__Clostridia; o__Peptostreptococcales-Tissierellales; f__Peptostreptococcaceae; g__Terrisporobacter	0.999224
d9d19832fce1b380c8c6c4276947ddb6	4	3	0.0165079	d__Bacteria; p__Bacteroidota; c__Bacteroidia; o__Bacteroidales; f__Muribaculaceae; g__Muribaculaceae; s__wallaby_gut	0.821208
ca8423537f5be1cffac6308eabd1fc5f	4	1	0.0161196	d__Bacteria; p__Firmicutes; c__Clostridia; o__Oscillospirales; f__[Eubacterium]_coprostanoligenes_group; g__[Eubacterium]_coprostanoligenes_group	1
8f0bb66d42326e0b65171cf8187104ca	4	1	0.0133395	d__Bacteria; p__Bacteroidota; c__Bacteroidia; o__Bacteroidales; f__Prevotellaceae; g__Prevotella; s__human_gut	0.980754
7727d3d0934add923c18eff1b2bc1970	4	1	0.0116547	d__Bacteria; p__Firmicutes; c__Clostridia; o__Oscillospirales; f__[Eubacterium]_coprostanoligenes_group; g__[Eubacterium]_coprostanoligenes_group	1
32e52bfb3d729c66fd220a638a527c06	4	1	0.0107823	d__Bacteria; p__Proteobacteria; c__Gammaproteobacteria; o__Pseudomonadales; f__Moraxellaceae; g__Acinetobacter; s__Acinetobacter_lwoffii	0.782651
55a4038cec09231f743edf8e136110ab	4	1	0.0107038	d__Bacteria; p__Firmicutes; c__Clostridia; o__Oscillospirales; f__Butyricicoccaceae; g__UCG-008; s__uncultured_bacterium	0.991278
36e70f25adaf439c4d26832934bb689b	4	1	0.00728543	d__Bacteria; p__Firmicutes; c__Clostridia; o__Clostridia_UCG-014; f__Clostridia_UCG-014; g__Clostridia_UCG-014	1
803dcf552ca0cb37345f467dfe38b306	4	1	0.00347552	d__Bacteria; p__Firmicutes; c__Clostridia; o__Peptostreptococcales-Tissierellales; f__Peptostreptococcaceae; g__Romboutsia	0.984797
64efc784683e15aea608043691a78801	4	1	0.002951	d__Bacteria; p__Bacteroidota; c__Bacteroidia; o__Bacteroidales; f__Prevotellaceae; g__Prevotellaceae_NK3B31_group; s__uncultured_bacterium	0.982974
ad1205ac6a5b5f8fea0266797ee60802	4	1	0.00276254	d__Bacteria; p__Actinobacteriota; c__Actinobacteria; o__Corynebacteriales; f__Corynebacteriaceae; g__Corynebacterium	0.999998
dbd44386ea9468140b6303868b2cac9d	4	1	0.000409887	d__Bacteria; p__Bacteroidota; c__Bacteroidia; o__Bacteroidales; f__Prevotellaceae; g__Prevotella; s__uncultured_bacterium	0.860226
7bdf9f5c2b6f33d0794dc68959b915aa	4	1	-0.000476943	d__Bacteria; p__Firmicutes; c__Bacilli; o__Lactobacillales; f__Enterococcaceae; g__Enterococcus	0.983179
ed001b1a485131b5f9198428eda04b57	4	7	-0.00100388	d__Bacteria; p__Firmicutes; c__Bacilli; o__Lactobacillales; f__Streptococcaceae; g__Lactococcus; s__Lactococcus_lactis	0.8324
299902eb96782c0e9200e37ea1296e80	4	1	-0.00248943	d__Bacteria; p__Bacteroidota; c__Bacteroidia; o__Bacteroidales; f__Prevotellaceae; g__Prevotellaceae_NK3B31_group	0.993232
3d02b5983f4e183f0c211f78bb32f968	4	1	-0.0039285	d__Bacteria; p__Bacteroidota; c__Bacteroidia; o__Flavobacteriales; f__Weeksellaceae; g__Empedobacter; s__uncultured_bacterium	0.921904
32b3e6145207eb0b4a79a9a207f50a29	4	7	-0.0043959	d__Bacteria; p__Firmicutes; c__Bacilli; o__Lactobacillales; f__Lactobacillaceae; g__Lactobacillus; s__Lactobacillus_delbrueckii	0.989552
d10d9a449765292ef5b77e9566d7e4bb	4	1	-0.00587182	d__Bacteria; p__Firmicutes; c__Bacilli; o__RF39; f__RF39; g__RF39	1
36f584885de30c26e76bce90e29f4eea	4	1	-0.00687328	d__Bacteria; p__Bacteroidota; c__Bacteroidia; o__Bacteroidales; f__Prevotellaceae; g__Prevotellaceae_NK3B31_group; s__uncultured_bacterium	0.817189
4a672f119bd508c927976295342a4fa4	4	1	-0.00737381	d__Bacteria; p__Firmicutes; c__Bacilli; o__Staphylococcales; f__Staphylococcaceae; g__Jeotgalicoccus	0.998639
f2cf2e2073cbf566949bcb3790bf2ab9	4	1	-0.0133748	d__Bacteria; p__Firmicutes; c__Bacilli; o__Lactobacillales; f__Carnobacteriaceae; g__Jeotgalibaca; s__uncultured_bacterium	0.781882
d35d2ea4c026cd37b236f5e8d678bf51	4	1	-0.0141131	d__Bacteria; p__Bacteroidota; c__Bacteroidia; o__Bacteroidales; f__Muribaculaceae; g__Muribaculaceae; s__uncultured_Porphyromonadaceae	0.99998
cb93608466ec04981e4862300661190e	4	2	-0.0157148	d__Bacteria; p__Firmicutes; c__Bacilli; o__Staphylococcales; f__Staphylococcaceae; g__Jeotgalicoccus	0.996468
3f15d2684ae420524986525e3a7589a3	4	8	-0.0201547	d__Bacteria; p__Bacteroidota; c__Bacteroidia; o__Bacteroidales; f__Prevotellaceae; g__Prevotellaceae_NK3B31_group; s__uncultured_bacterium	0.978304
c8fa9424b206ec83eed6e79665672413	4	1	-0.0217425	d__Bacteria; p__Bacteroidota; c__Bacteroidia; o__Bacteroidales; f__Prevotellaceae; g__Prevotellaceae_NK3B31_group; s__uncultured_bacterium	0.999848
c83700b307a8fc90f02d1317d057300e	4	8	-0.0291896	d__Bacteria; p__Bacteroidota; c__Bacteroidia; o__Bacteroidales; f__Prevotellaceae; g__Prevotella; s__uncultured_bacterium	0.844087
962ee81fce3d1eefd59c2cd6a57170f6	4	1	-0.032749	d__Bacteria; p__Bacteroidota; c__Bacteroidia; o__Bacteroidales; f__Tannerellaceae; g__Parabacteroides; s__uncultured_bacterium	0.999015
5e559561edcb8f1eea391f9780e19d60	5	2	0.590238	d__Bacteria; p__Firmicutes; c__Clostridia; o__Lachnospirales; f__Lachnospiraceae; g__Lachnospiraceae_NK4A136_group; s__uncultured_prokaryote	0.975016
c637c3d41735d2bac25e394a2094d038	5	2	0.589441	d__Bacteria; p__Firmicutes; c__Clostridia; o__Christensenellales; f__Christensenellaceae; g__Christensenellaceae_R-7_group; s__uncultured_prokaryote	0.99693
cc172d638aff638bb1d3dd068ccc3102	5	2	0.586038	d__Bacteria; p__Firmicutes; c__Clostridia; o__Oscillospirales; f__Ruminococcaceae; g__uncultured; s__gut_metagenome	0.988216
37755cb6e534fd1a4377f228f937c10a	5	2	0.584845	d__Bacteria; p__Firmicutes; c__Clostridia; o__Oscillospirales; f__Oscillospiraceae; g__Flavonifractor	0.999914
0a3cfc10621dc94596f4ab0590696145	5	2	0.583766	d__Bacteria; p__Firmicutes; c__Clostridia; o__Oscillospirales; f__Oscillospiraceae; g__UCG-002	0.999991
82e2eb4048093648100d083552257b73	5	2	0.582257	d__Bacteria; p__Fusobacteriota; c__Fusobacteriia; o__Fusobacteriales; f__Fusobacteriaceae; g__Fusobacterium; s__Fusobacterium_necrophorum	0.914323
5eda948f8dc90cf07c105e3355393ca1	5	2	0.580517	d__Bacteria; p__Firmicutes; c__Clostridia; o__Oscillospirales; f__Oscillospiraceae; g__NK4A214_group	0.999964
1bae752ad67e8e6984e0a3ce56f93917	5	2	0.579794	d__Bacteria; p__Firmicutes; c__Clostridia; o__Oscillospirales; f__Ruminococcaceae; g__uncultured	0.895783
7120fd56e1ceb260a743d20dd8457b71	5	2	0.578771	d__Bacteria; p__Firmicutes; c__Clostridia; o__Peptostreptococcales-Tissierellales; f__Anaerovoracaceae; g__Family_XIII_AD3011_group	0.999826
69ea824c29c879b4a08155d4a60118f7	5	2	0.577746	d__Bacteria; p__Firmicutes; c__Clostridia; o__Lachnospirales; f__Lachnospiraceae; g__Lachnospiraceae_XPB1014_group; s__uncultured_bacterium	0.999181
ee6fbcb7ab6b6de4becd67e6d1dda277	5	2	0.575623	d__Bacteria; p__Firmicutes; c__Clostridia; o__Oscillospirales; f__Ruminococcaceae; g__Subdoligranulum	0.999917
31480720daf09b2340f780e11e80a703	5	2	0.574693	d__Bacteria; p__Firmicutes; c__Clostridia; o__Oscillospirales; f__Oscillospiraceae; g__UCG-002; s__gut_metagenome	0.707658
ad8cd277f244ed90adbe61b58161e22a	5	2	0.565779	d__Bacteria; p__Firmicutes; c__Clostridia; o__Oscillospirales; f__Ruminococcaceae; g__Ruminococcus; s__bacterium_ic1277	0.995803
73bca84655cc1c28b100db203d08faa8	5	2	0.563683	d__Bacteria; p__Fusobacteriota; c__Fusobacteriia; o__Fusobacteriales; f__Fusobacteriaceae; g__Fusobacterium; s__Fusobacterium_mortiferum	0.965688
13708ad6b956c3b0dbfc2f4c745208a4	5	2	0.561424	d__Bacteria; p__Bacteroidota; c__Bacteroidia; o__Bacteroidales; f__Tannerellaceae; g__Parabacteroides; s__uncultured_bacterium	0.999614
f1ef6e5d195f9d23196027c2c987209e	5	2	0.558797	d__Bacteria; p__Bacteroidota; c__Bacteroidia; o__Bacteroidales; f__Prevotellaceae; g__Prevotellaceae_UCG-001; s__uncultured_rumen	0.997607
5402daa4cc91d2a18e7c69300dacc49a	5	2	0.557361	d__Bacteria; p__Firmicutes; c__Clostridia; o__Lachnospirales; f__Lachnospiraceae; g__Eisenbergiella; s__uncultured_organism	0.925963
1c125d01cd6d5d24dd43d5918a8f28ea	5	2	0.556562	d__Bacteria; p__Firmicutes; c__Clostridia; o__Lachnospirales; f__Lachnospiraceae; g__Hungatella; s__uncultured_bacterium	0.729792
27d68f7937ceb8ff4bb94cdf3e4dc6ce	5	2	0.555932	d__Bacteria; p__Bacteroidota; c__Bacteroidia; o__Bacteroidales; f__Prevotellaceae; g__Prevotella; s__Prevotella_disiens	0.988057
2e70e9935b69246a8edf822aa82a8eed	5	2	0.549316	d__Bacteria; p__Bacteroidota; c__Bacteroidia; o__Bacteroidales; f__Marinifilaceae; g__Butyricimonas	0.999896
00d743960d2da5d9724b3af8783f21ff	5	2	0.54136	d__Bacteria; p__Bacteroidota; c__Bacteroidia; o__Bacteroidales; f__Prevotellaceae; g__Alloprevotella; s__uncultured_Bacteroidales	0.882608
732d4d352abb2f03a9523e2f996cee59	5	2	0.540468	d__Bacteria; p__Firmicutes; c__Clostridia; o__Peptostreptococcales-Tissierellales; f__Peptostreptococcaceae; g__Peptostreptococcus; s__Peptostreptococcus_sp.	0.949231
d679b76a5948678265a0ffa5275fb280	5	2	0.538387	d__Bacteria; p__Firmicutes; c__Clostridia; o__Lachnospirales; f__Lachnospiraceae; g__[Ruminococcus]_gnavus_group	0.999373
9dfff587dc87448063aa65ceafd42693	5	2	0.534732	d__Bacteria; p__Firmicutes; c__Clostridia; o__Lachnospirales; f__Lachnospiraceae	0.999985
c29d08b106b30940cfe2c43d34031d05	5	2	0.53203	d__Bacteria; p__Bacteroidota; c__Bacteroidia; o__Bacteroidales; f__Bacteroidaceae; g__Bacteroides	1
35b5146d6a0b18939b6d3c6820c8e57a	5	2	0.52267	d__Bacteria; p__Firmicutes; c__Clostridia; o__Oscillospirales; f__Oscillospiraceae; g__Intestinimonas; s__Intestinimonas_sp.	0.933533
c17d8315ca72a915bd0683d9c8b940b9	5	2	0.522512	d__Bacteria; p__Firmicutes; c__Clostridia; o__Oscillospirales; f__[Eubacterium]_coprostanoligenes_group; g__[Eubacterium]_coprostanoligenes_group; s__uncultured_Clostridiales	0.986209
c66b2d12601c5ce834b14e5822d592ba	5	2	0.52211	d__Bacteria; p__Bacteroidota; c__Bacteroidia; o__Bacteroidales; f__Bacteroidaceae; g__Bacteroides; s__Bacteroides_caccae	0.943786
5dccc4123416278d353870abc8582245	5	2	0.493668	d__Bacteria; p__Firmicutes; c__Bacilli; o__Lactobacillales; f__Carnobacteriaceae; g__Jeotgalibaca; s__uncultured_bacterium	0.723647
08ab82493ca8d2133789655e133badd7	5	2	0.488054	d__Bacteria; p__Firmicutes; c__Clostridia; o__Peptostreptococcales-Tissierellales; f__Peptostreptococcaceae; g__Clostridioides; s__Clostridioides_difficile	0.807914
a0c4d99ba20087a708a4eb13d0ef3caa	5	2	0.480521	d__Bacteria; p__Bacteroidota; c__Bacteroidia; o__Bacteroidales; f__Prevotellaceae	0.998947
148b3722709efcb07c421a662fd343e4	5	2	0.479362	d__Bacteria; p__Firmicutes; c__Clostridia; o__Peptostreptococcales-Tissierellales; f__Anaerovoracaceae; g__[Eubacterium]_nodatum_group; s__Eubacterium_sp.	0.999706
0b0a31643e943e3a79c8bb992d13c106	5	2	0.478683	d__Bacteria; p__Bacteroidota; c__Bacteroidia; o__Bacteroidales; f__Tannerellaceae; g__Parabacteroides; s__uncultured_bacterium	0.999828
c68c38d4dc854ad5109ef9c39466dba0	5	2	0.47579	d__Bacteria; p__Firmicutes; c__Clostridia; o__Oscillospirales; f__Oscillospiraceae; g__NK4A214_group	0.999962
a5b77bb1c550f2587a082f7645c7ca59	5	2	0.471412	d__Bacteria; p__Proteobacteria; c__Gammaproteobacteria; o__Pasteurellales; f__Pasteurellaceae; g__Pasteurella; s__[Pasteurella]_aerogenes	0.995381
e255a7d3e96ec138ceca38d3f034efce	5	2	0.470731	d__Bacteria; p__Firmicutes; c__Clostridia; o__Oscillospirales; f__[Eubacterium]_coprostanoligenes_group; g__[Eubacterium]_coprostanoligenes_group	0.999999
5008cd540111cc23d4c0bc215801f56f	5	2	0.45681	d__Bacteria; p__Spirochaetota; c__Spirochaetia; o__Spirochaetales; f__Spirochaetaceae; g__Treponema; s__uncultured_bacterium	0.99204
cc198011ed4edc8902de1e43940e7c03	5	2	0.455306	d__Bacteria; p__Firmicutes; c__Clostridia; o__Oscillospirales; f__[Eubacterium]_coprostanoligenes_group; g__[Eubacterium]_coprostanoligenes_group	1
a18683ae87cb398529f5194150e2a94d	5	2	0.448958	d__Bacteria; p__Bacteroidota; c__Bacteroidia; o__Bacteroidales; f__Rikenellaceae; g__Alistipes; s__Bacteroides_sp.	0.93588
19ebd29f614c9cac6210ee4b963ff6ba	5	2	0.446369	d__Bacteria; p__Fusobacteriota; c__Fusobacteriia; o__Fusobacteriales; f__Fusobacteriaceae; g__Fusobacterium; s__Fusobacterium_necrophorum	0.968005
db44bbfea35faf43280c913bb726fb40	5	2	0.42682	d__Bacteria; p__Firmicutes; c__Clostridia; o__Clostridiales; f__Clostridiaceae; g__Clostridium_sensu_stricto_1	0.990961
8e9aacfd92c2f58d684c18290b33858a	5	2	0.417149	d__Bacteria; p__Bacteroidota; c__Bacteroidia; o__Bacteroidales; f__Prevotellaceae	0.99889
203ea9f9f5b633315d53f1e66d63d383	5	2	0.415437	d__Bacteria; p__Fusobacteriota; c__Fusobacteriia; o__Fusobacteriales; f__Fusobacteriaceae; g__Fusobacterium; s__Fusobacterium_mortiferum	0.981884
a45bb11a6621b216f8d79c7b8b50f557	5	2	0.413053	d__Bacteria; p__Bacteroidota; c__Bacteroidia; o__Bacteroidales; f__Bacteroidaceae; g__Bacteroides; s__Bacteroides_uniformis	0.926169
9bd795eb7d8ff12184dea21c72e581f0	5	2	0.406776	d__Bacteria; p__Bacteroidota; c__Bacteroidia; o__Bacteroidales; f__Tannerellaceae; g__Parabacteroides; s__Parabacteroides_distasonis	0.84251
af19eada7acc0a02a8210319903fc1c7	5	2	0.401154	d__Bacteria; p__Bacteroidota; c__Bacteroidia; o__Bacteroidales; f__Muribaculaceae; g__Muribaculaceae; s__uncultured_bacterium	0.99627
047ac47d5b43a4d3bcdf3ec3013e3734	5	2	0.393753	d__Bacteria; p__Spirochaetota; c__Spirochaetia; o__Spirochaetales; f__Spirochaetaceae; g__Treponema; s__unidentified_rumen	0.752545
1ebb725aaef74ca54debe7f690924432	5	2	0.387922	d__Bacteria; p__Firmicutes; c__Negativicutes; o__Acidaminococcales; f__Acidaminococcaceae; g__Phascolarctobacterium; s__Phascolarctobacterium_faecium	0.728129
a0d61c2af34f938519432a45f519455e	5	2	0.38584	d__Bacteria; p__Bacteroidota; c__Bacteroidia; o__Bacteroidales; f__Bacteroidaceae; g__Bacteroides; s__Bacteroides_vulgatus	0.936874
e8ab41a87a912a67d0474a85b5004621	5	2	0.377632	d__Bacteria; p__Bacteroidota; c__Bacteroidia; o__Bacteroidales; f__Rikenellaceae; g__Alistipes; s__Alistipes_shahii	0.870845
51ccdb8c1d8226e4460eb5de35be69b0	5	2	0.375491	d__Bacteria; p__Firmicutes; c__Clostridia; o__Lachnospirales; f__Lachnospiraceae; g__Lachnoclostridium; s__[Clostridium]_bolteae	0.920309
2336075630f416410453946112d43193	5	2	0.35729	d__Bacteria; p__Firmicutes; c__Clostridia; o__Christensenellales; f__Christensenellaceae; g__Christensenellaceae_R-7_group	0.997911
4b798f3b9582d97423f8c5a101b99606	5	2	0.348755	d__Bacteria; p__Firmicutes; c__Clostridia; o__Clostridiales; f__Clostridiaceae; g__Clostridium_sensu_stricto_1	0.999958
6dcf32132ab06b372a17d711cc240e1c	5	2	0.344939	d__Bacteria; p__Desulfobacterota; c__Desulfovibrionia; o__Desulfovibrionales; f__Desulfovibrionaceae; g__Bilophila	1
f4107090c40c50f92ba1e618fdf79a9c	5	2	0.342282	d__Bacteria; p__Firmicutes; c__Bacilli; o__Lactobacillales; f__Enterococcaceae; g__Enterococcus	0.996154
4c23f71851587d83ae5f7145cc61a026	5	2	0.339334	d__Bacteria; p__Firmicutes; c__Clostridia; o__Lachnospirales; f__Lachnospiraceae; g__Blautia	0.996732
b9269164a911cd49263f0d90ea426377	5	2	0.337849	d__Bacteria; p__Firmicutes; c__Clostridia; o__Lachnospirales; f__Lachnospiraceae; g__[Eubacterium]_fissicatena_group; s__uncultured_organism	0.779204
e707c8607d1d387650317bcb8ec1a493	5	2	0.335479	d__Bacteria; p__Firmicutes; c__Bacilli; o__Lactobacillales; f__Lactobacillaceae; g__Lactobacillus; s__Lactobacillus_mucosae	0.997582
0eb9e11bac63212d6abed22194344a8a	5	2	0.333647	d__Bacteria; p__Firmicutes; c__Clostridia; o__Oscillospirales; f__[Eubacterium]_coprostanoligenes_group; g__[Eubacterium]_coprostanoligenes_group; s__Eubacterium_coprostanoligenes	0.999966
c3f399fdb143d54fd45f0fab1c63982e	5	2	0.329918	d__Bacteria; p__Firmicutes; c__Clostridia; o__Oscillospirales; f__Oscillospiraceae	0.999998
4658f36766a1b67e92f438b87123016d	5	2	0.32653	d__Bacteria; p__Fusobacteriota; c__Fusobacteriia; o__Fusobacteriales; f__Fusobacteriaceae; g__Fusobacterium; s__Fusobacterium_varium	0.810099
b80477be0d5dcc39adc63fc00905afb3	5	2	0.312333	d__Bacteria; p__Firmicutes; c__Clostridia; o__Lachnospirales; f__Lachnospiraceae; g__Lachnoclostridium; s__[Clostridium]_scindens	0.98959
634b5bd49eafc3c412a9a7c47525ad7d	5	2	0.311632	d__Bacteria; p__Bacteroidota; c__Bacteroidia; o__Bacteroidales; f__Prevotellaceae; g__Alloprevotella; s__uncultured_bacterium	0.999997
252e93d875fc8288db68a924fe166b78	5	2	0.303549	d__Bacteria; p__Firmicutes; c__Clostridia; o__Clostridiales; f__Clostridiaceae; g__Clostridium_sensu_stricto_2	0.999995
7c0423b592e1eb69f37dc046be22062b	5	2	0.261937	d__Bacteria; p__Proteobacteria; c__Gammaproteobacteria; o__Pasteurellales; f__Pasteurellaceae; g__Actinobacillus; s__Actinobacillus_indolicus	0.746084
d42ed371b1ed387d2597627f023b006a	5	2	0.229639	d__Bacteria; p__Firmicutes; c__Bacilli; o__Lactobacillales; f__Lactobacillaceae; g__Lactobacillus; s__Lactobacillus_amylovorus	0.811018
21750f8e003fa8b2ed22d31e85b99801	5	2	0.217876	d__Bacteria; p__Bacteroidota; c__Bacteroidia; o__Bacteroidales; f__Bacteroidaceae; g__Bacteroides; s__Bacteroides_fragilis	0.856281
37c1b0ed8928c7c50ed0e6e8c838de89	5	2	0.203484	d__Bacteria; p__Firmicutes; c__Negativicutes; o__Veillonellales-Selenomonadales; f__Veillonellaceae	0.999999
576acd40f7f6f038afd4e81f15b54147	5	2	0.172757	d__Bacteria; p__Bacteroidota; c__Bacteroidia; o__Bacteroidales; f__Tannerellaceae; g__Parabacteroides; s__Parabacteroides_merdae	0.998505
95386182402e74a953bb21a1b34fa8d9	5	2	0.150071	d__Bacteria; p__Firmicutes; c__Bacilli; o__Lactobacillales; f__Lactobacillaceae; g__Lactobacillus; s__Lactobacillus_delbrueckii	0.925872
d9e80bc3554327ac473996256b1d9246	5	2	0.1157	d__Bacteria; p__Bacteroidota; c__Bacteroidia; o__Bacteroidales; f__Prevotellaceae; g__Alloprevotella; s__uncultured_Bacteroidales	0.983517
b1eae85ba0905bbfbe3861fc1f6efa71	6	2	0.425965	d__Bacteria; p__Firmicutes; c__Bacilli; o__Staphylococcales; f__Staphylococcaceae; g__Staphylococcus	0.999961
14a4d3c98c91a3803c31859439176f9b	6	2	0.424472	d__Bacteria; p__Proteobacteria; c__Gammaproteobacteria; o__Aeromonadales; f__Succinivibrionaceae; g__Anaerobiospirillum; s__Anaerobiospirillum_succiniciproducens	1
382d94d4ae31298df7219bd85a059181	6	2	0.421029	d__Bacteria; p__Proteobacteria; c__Gammaproteobacteria; o__Enterobacterales; f__Enterobacteriaceae; g__Raoultella	0.897336
581b240ac581fb43a3016d25166886db	6	2	0.411456	d__Bacteria; p__Firmicutes; c__Clostridia; o__Clostridiales; f__Clostridiaceae; g__Clostridium_sensu_stricto_1; s__Clostridium_baratii	0.913622
4fd09043ca30b128d0c020b3fa7cc8f8	6	2	0.409837	d__Bacteria; p__Proteobacteria; c__Gammaproteobacteria; o__Burkholderiales; f__Burkholderiaceae; g__Ralstonia	0.999998
ca4a6091cd59203cacd75d7085470f5e	6	2	0.409729	d__Bacteria; p__Proteobacteria; c__Gammaproteobacteria; o__Pseudomonadales; f__Pseudomonadaceae; g__Pseudomonas	0.999994
7ef22da45938e811d5c0ed8b01c843f4	6	2	0.404108	d__Bacteria; p__Proteobacteria; c__Gammaproteobacteria; o__Enterobacterales; f__Enterobacteriaceae	0.97504
055575e93288f2859bdbeb385ae3fc9d	6	2	0.394226	d__Bacteria; p__Firmicutes; c__Clostridia; o__Lachnospirales; f__Lachnospiraceae; g__Roseburia; s__gut_metagenome	0.993694
a99a04277ada8153bf523e3c988d7e7a	6	2	0.390883	d__Bacteria; p__Firmicutes; c__Negativicutes; o__Veillonellales-Selenomonadales; f__Selenomonadaceae; g__Anaerovibrio	0.999503
50b16ae322ed0f53d7d922496aee6b5c	6	2	0.390523	d__Bacteria; p__Proteobacteria; c__Gammaproteobacteria; o__Aeromonadales; f__Succinivibrionaceae; g__Anaerobiospirillum; s__Anaerobiospirillum_succiniciproducens	0.999999
63ffee6b0e85fb534db7811bdd20600b	6	2	0.389751	d__Bacteria; p__Firmicutes; c__Clostridia; o__Clostridiales; f__Clostridiaceae; g__Clostridium_sensu_stricto_1; s__Clostridium_perfringens	0.976374
8e81dfd6f4f98d29c4ccb580bacd7abd	6	2	0.386832	d__Bacteria; p__Proteobacteria; c__Gammaproteobacteria; o__Burkholderiales; f__Burkholderiaceae; g__Cupriavidus	0.999999
74199e5aaf1d59158e9890552bf3a0bc	6	2	0.380141	d__Bacteria; p__Firmicutes; c__Bacilli; o__Staphylococcales; f__Staphylococcaceae; g__Staphylococcus	0.999994
9a18353060804ca02b557d1156b7a546	6	2	0.37139	d__Bacteria; p__Firmicutes; c__Clostridia; o__Lachnospirales; f__Lachnospiraceae	1
cb2e7d2a34dedf2ba39fd511a50c273f	6	2	0.365126	d__Bacteria; p__Firmicutes; c__Clostridia; o__Clostridiales; f__Clostridiaceae; g__Clostridium_sensu_stricto_1; s__Clostridium_perfringens	0.82733
8fac1d7d435a3b98c990e1830eecc56d	6	2	0.362876	d__Bacteria; p__Firmicutes; c__Clostridia; o__Lachnospirales; f__Lachnospiraceae	0.999998
5d92574a9c99844e47b4a5730e0c6ca7	6	2	0.35323	d__Bacteria; p__Firmicutes; c__Clostridia; o__Clostridia_UCG-014; f__Clostridia_UCG-014; g__Clostridia_UCG-014	1
f416eb1f0c01221b4c86e9e40106b89b	6	2	0.348071	d__Bacteria; p__Firmicutes; c__Clostridia; o__Oscillospirales; f__Oscillospiraceae	0.998721
08bdfe46e6999b26b31776ca7f2d262d	6	2	0.345421	d__Bacteria; p__Firmicutes; c__Clostridia; o__Lachnospirales; f__Lachnospiraceae; g__Lachnoclostridium	0.908062
60e571e4e6af269faf7379cd59ddf554	6	2	0.339758	d__Bacteria; p__Bacteroidota; c__Bacteroidia; o__Bacteroidales; f__Prevotellaceae; g__Prevotella; s__Prevotella_stercorea	0.746467
967c3099ecd7752cb74bb6c399631329	6	2	0.332352	d__Bacteria; p__Proteobacteria; c__Gammaproteobacteria; o__Pasteurellales; f__Pasteurellaceae; g__Actinobacillus	0.999593
c917d221c68d4e94e40f8993fc85a8d2	6	2	0.330367	d__Bacteria; p__Firmicutes; c__Clostridia; o__Clostridiales; f__Clostridiaceae; g__Clostridium_sensu_stricto_1; s__Clostridium_perfringens	0.897397
8217c3f7498bb17a89458b134ef48820	6	2	0.328107	d__Bacteria; p__Bacteroidota; c__Bacteroidia; o__Bacteroidales; f__Prevotellaceae; g__Prevotella; s__human_gut	0.980938
2959e62925254ab14aff461babc22fc8	6	2	0.302697	d__Bacteria; p__Firmicutes; c__Bacilli; o__Lactobacillales; f__Streptococcaceae; g__Streptococcus; s__Streptococcus_halotolerans	0.849208
726fd0a014806c54e58516b292790064	6	2	0.295212	d__Bacteria; p__Firmicutes; c__Clostridia; o__Clostridiales; f__Clostridiaceae; g__Clostridium_sensu_stricto_1; s__Clostridium_perfringens	0.912445
7afaeb94c7a8d446ecde7c077b7c4a09	6	2	0.295039	d__Bacteria; p__Firmicutes; c__Clostridia; o__Clostridiales; f__Clostridiaceae; g__Clostridium_sensu_stricto_1; s__Clostridium_perfringens	0.848113
9f83e9a6f9b2a00c6122e2dd041cd6a4	6	2	0.294966	d__Bacteria; p__Firmicutes; c__Clostridia; o__Clostridiales; f__Clostridiaceae; g__Clostridium_sensu_stricto_1; s__Clostridium_perfringens	0.874797
0cf14fc6ce317d3fc5bdcbc3c3e22af0	6	2	0.290626	d__Bacteria; p__Fusobacteriota; c__Fusobacteriia; o__Fusobacteriales; f__Fusobacteriaceae; g__Fusobacterium	1
39a730c71f3a94ab99a6bbd41c3f58c8	6	2	0.289456	d__Bacteria; p__Proteobacteria; c__Gammaproteobacteria; o__Pasteurellales; f__Pasteurellaceae; g__Actinobacillus	0.970865
7299e21c9241b99fff4e782d7f233ddb	6	2	0.278338	d__Bacteria; p__Proteobacteria; c__Gammaproteobacteria; o__Enterobacterales; f__Enterobacteriaceae; g__Escherichia-Shigella	0.975747
8e8fa79886fb296eee4c1cff5f1a9e4b	6	2	0.278269	d__Bacteria; p__Proteobacteria; c__Gammaproteobacteria; o__Enterobacterales; f__Enterobacteriaceae; g__Escherichia-Shigella	0.972882
a2c81cc4ea4d538c106e6274fcc46c41	6	2	0.271241	d__Bacteria; p__Firmicutes; c__Clostridia; o__Clostridiales; f__Clostridiaceae; g__Clostridium_sensu_stricto_1; s__Clostridium_perfringens	0.862374
954ffffb4b27e6d919daa922c9044f97	6	2	0.268823	d__Bacteria; p__Bacteroidota; c__Bacteroidia; o__Bacteroidales; f__Prevotellaceae; g__uncultured; s__uncultured_bacterium	0.996827
fe8762e4b05860175938d661526271e4	6	2	0.262799	d__Bacteria; p__Proteobacteria; c__Gammaproteobacteria; o__Pasteurellales; f__Pasteurellaceae; g__Actinobacillus	0.924001
adce1f23647709cb95a72d8eb3c2f05c	6	2	0.261307	d__Bacteria; p__Firmicutes; c__Clostridia; o__Clostridiales; f__Clostridiaceae; g__Clostridium_sensu_stricto_1; s__Clostridium_paraputrificum	0.898989
cd3d36f75172623bb0758c96253fa43f	6	2	0.251943	d__Bacteria; p__Proteobacteria; c__Gammaproteobacteria; o__Pasteurellales; f__Pasteurellaceae; g__Actinobacillus	0.986097
51b5a1d9a378bae31311469e44d310f6	6	2	0.239145	d__Bacteria; p__Firmicutes; c__Clostridia; o__Oscillospirales; f__Oscillospiraceae; g__UCG-003	0.998951
5aea631a8159b8e94ff575eb19945486	6	2	0.238802	d__Bacteria; p__Firmicutes; c__Clostridia; o__Clostridiales; f__Clostridiaceae; g__Clostridium_sensu_stricto_1; s__Clostridium_perfringens	0.895996
09cf3e7d5b3adb20b0290ef2a157eaa3	6	2	0.238599	d__Bacteria; p__Firmicutes; c__Clostridia; o__Clostridiales; f__Clostridiaceae; g__Clostridium_sensu_stricto_1; s__Clostridium_perfringens	0.890663
2698be743de60c3fefc1bd9096d58857	6	2	0.235033	d__Bacteria; p__Firmicutes; c__Clostridia; o__Clostridiales; f__Clostridiaceae; g__Clostridium_sensu_stricto_1; s__Clostridium_perfringens	0.892456
3413637145605be397666a64e1f821b3	6	2	0.22972	d__Bacteria; p__Proteobacteria; c__Gammaproteobacteria; o__Pasteurellales; f__Pasteurellaceae; g__Actinobacillus	0.914949
72a1df1382cefa0ffa709aa8c79afce5	6	2	0.226755	d__Bacteria; p__Firmicutes; c__Clostridia; o__Clostridiales; f__Clostridiaceae; g__Clostridium_sensu_stricto_1; s__Clostridium_perfringens	0.774022
8cf3854e242e9e970cdd36923187e9c5	6	2	0.226422	d__Bacteria; p__Firmicutes; c__Clostridia; o__Clostridiales; f__Clostridiaceae; g__Clostridium_sensu_stricto_1; s__Clostridium_perfringens	0.959984
c70951376a728cd215d56d6ee35cd626	6	2	0.219038	d__Bacteria; p__Proteobacteria; c__Gammaproteobacteria; o__Aeromonadales; f__Succinivibrionaceae; g__Anaerobiospirillum; s__Anaerobiospirillum_succiniciproducens	1
807a2223332f285d8e61e161b4784d9a	6	2	0.20133	d__Bacteria; p__Bacteroidota; c__Bacteroidia; o__Bacteroidales; f__Prevotellaceae; g__Prevotellaceae_NK3B31_group; s__metagenome	0.992747
317c80fd5db500e0a384c696b7d47378	6	2	0.19114	d__Bacteria; p__Proteobacteria; c__Gammaproteobacteria; o__Pseudomonadales; f__Moraxellaceae; g__Acinetobacter; s__Acinetobacter_lwoffii	0.715088
35a1674cab4a6941a4e24dc8f1fff51a	6	2	0.182	d__Bacteria; p__Firmicutes; c__Negativicutes; o__Veillonellales-Selenomonadales; f__Selenomonadaceae; g__Anaerovibrio	0.999195
cd1e0e90aba1a2eb82ac4c1f4de57e2b	6	2	0.152081	d__Bacteria; p__Bacteroidota; c__Bacteroidia; o__Bacteroidales; f__Prevotellaceae; g__Prevotella; s__human_gut	0.827576
3a76f2654d8ce4302e7c2bab8dc23e87	6	2	0.141245	d__Bacteria; p__Bacteroidota; c__Bacteroidia; o__Bacteroidales; f__Bacteroidaceae; g__Bacteroides; s__Bacteroides_vulgatus	0.988755
a8550cc14b412bb3db14ec90609429cb	6	2	0.141117	d__Bacteria; p__Bacteroidota; c__Bacteroidia; o__Bacteroidales; f__Prevotellaceae; g__Alloprevotella	0.999981
44ff47257bc9ad19f7f08b0ee1536508	6	2	0.12715	d__Bacteria; p__Proteobacteria; c__Gammaproteobacteria; o__Pasteurellales; f__Pasteurellaceae; g__Actinobacillus	0.992577
bc9dca78755fe1f6e8ded0c795f9871c	6	2	0.126951	d__Bacteria; p__Proteobacteria; c__Gammaproteobacteria; o__Enterobacterales; f__Enterobacteriaceae; g__Escherichia-Shigella	0.978106
475cdf1db6273cc000b80f3afa8e357d	6	2	0.114759	d__Bacteria; p__Fusobacteriota; c__Fusobacteriia; o__Fusobacteriales; f__Fusobacteriaceae; g__Fusobacterium; s__Fusobacterium_mortiferum	0.965893
f5a36409662f9debf856988614fa4ee7	6	2	0.0513124	d__Bacteria; p__Firmicutes; c__Clostridia; o__Peptostreptococcales-Tissierellales; f__Peptostreptococcaceae; g__Peptostreptococcus; s__uncultured_bacterium	0.999238
a2d79219b146a33a4a933fc9287917c9	7	4	0.402312	d__Bacteria; p__Firmicutes; c__Bacilli; o__Lactobacillales; f__Lactobacillaceae; g__Lactobacillus; s__Lactobacillus_pontis	0.856415
bb0971efcaafa883fb74b05b05690b7f	7	4	0.40198	d__Bacteria; p__Firmicutes; c__Bacilli; o__Lactobacillales; f__Lactobacillaceae; g__Lactobacillus; s__Lactobacillus_pontis	0.995434
7b8ad420ac9a9e76ed02ddaeec350991	7	4	0.401839	d__Bacteria; p__Firmicutes; c__Clostridia; o__Lachnospirales; f__Lachnospiraceae; g__Lachnoclostridium; s__[Clostridium]_scindens	0.987476
b0ae5ef41eeaa97d17e0274a039b1226	7	4	0.401331	d__Bacteria; p__Bacteroidota; c__Bacteroidia; o__Bacteroidales; f__Bacteroidaceae; g__Bacteroides; s__Bacteroides_coprophilus	0.999987
34b97c5f85cd03246eb7ce2d14c0f4ca	7	4	0.3998	d__Bacteria; p__Firmicutes; c__Clostridia; o__Lachnospirales; f__Lachnospiraceae	0.999998
7e77f5b8fceff70c435d5adf27e44d15	7	4	0.399066	d__Bacteria; p__Firmicutes; c__Clostridia; o__Oscillospirales; f__[Eubacterium]_coprostanoligenes_group; g__[Eubacterium]_coprostanoligenes_group; s__uncultured_Clostridiales	0.986805
2a3be25c6b49671f2250decafded0b42	7	4	0.395618	d__Bacteria; p__Firmicutes; c__Clostridia; o__Oscillospirales; f__Ruminococcaceae; g__Ruminococcus; s__bacterium_ic1277	0.994126
efa1bfa96c1c9c8efd40148099b8f8f6	7	4	0.388887	d__Bacteria; p__Bacteroidota; c__Bacteroidia; o__Bacteroidales; f__Tannerellaceae; g__Parabacteroides; s__Parabacteroides_merdae	0.998972
81bdffe76ad08b14610f43de0c17adbc	7	4	0.388602	d__Bacteria; p__Firmicutes; c__Clostridia; o__Lachnospirales; f__Lachnospiraceae; g__Lachnoclostridium; s__Lachnoclostridium_sp.	0.734139
20baabb7cd3e2b8417fd639f27a38260	7	4	0.364187	d__Bacteria; p__Proteobacteria; c__Gammaproteobacteria; o__Pasteurellales; f__Pasteurellaceae; g__Actinobacillus; s__Actinobacillus_porcinus	0.880155
b994f189d5aeb8d1c8d56b8db4a6ce6a	7	4	0.347499	d__Bacteria; p__Bacteroidota; c__Bacteroidia; o__Bacteroidales; f__Rikenellaceae; g__Alistipes	1
ed121d8df99c66279df7393093252973	7	4	0.342901	d__Bacteria; p__Bacteroidota; c__Bacteroidia; o__Bacteroidales; f__Prevotellaceae	0.999062
cde1682ffd934fb73f8226f994b5a673	7	4	0.335691	d__Bacteria; p__Bacteroidota; c__Bacteroidia; o__Bacteroidales; f__Bacteroidaceae; g__Bacteroides; s__Bacteroides_uniformis	0.920129
9146b9d8f0d9f15f7d09db10650b3006	7	4	0.32937	d__Bacteria; p__Firmicutes; c__Bacilli; o__Lactobacillales; f__Lactobacillaceae; g__Lactobacillus; s__Lactobacillus_pontis	0.994329
0f657b9dd9bc873d4aa213aea8d73e9a	7	4	0.298311	d__Bacteria; p__Fusobacteriota; c__Fusobacteriia; o__Fusobacteriales; f__Fusobacteriaceae; g__Fusobacterium; s__Fusobacterium_mortiferum	0.988422
52f86e3d773895b022b2036d5e62eb00	7	3	0.296366	d__Bacteria; p__Fusobacteriota; c__Fusobacteriia; o__Fusobacteriales; f__Fusobacteriaceae; g__Fusobacterium; s__Fusobacterium_mortiferum	0.989038
95a8f70973eafbd7a6900627db3e7cff	7	4	0.289062	d__Bacteria; p__Bacteroidota; c__Bacteroidia; o__Bacteroidales; f__Bacteroidaceae; g__Bacteroides; s__uncultured_bacterium	0.916341
252e1e8f60dddb8b35f0a2fede1113cf	7	4	0.248101	d__Bacteria; p__Bacteroidota; c__Bacteroidia; o__Bacteroidales; f__Bacteroidaceae; g__Bacteroides; s__Bacteroides_vulgatus	0.936909
6f8707f19b58866baac061e3e72d3b9f	7	4	0.240193	d__Bacteria; p__Firmicutes; c__Bacilli; o__Lactobacillales; f__Lactobacillaceae; g__Lactobacillus; s__Lactobacillus_salivarius	0.712313
ecb74a377a6daa6a735eaf0b7abc75bb	7	4	0.176916	d__Bacteria; p__Bacteroidota; c__Bacteroidia; o__Bacteroidales; f__Muribaculaceae; g__Muribaculaceae; s__uncultured_bacterium	0.984832
6c73c694bbfc89f05ca1ba2551e2adc4	7	3	0.174953	d__Bacteria; p__Bacteroidota; c__Bacteroidia; o__Bacteroidales; f__Bacteroidaceae; g__Bacteroides; s__uncultured_bacterium	0.725814
98e495d2f6a3e02e0c7c08a29023bd69	7	4	0.149644	d__Bacteria; p__Bacteroidota; c__Bacteroidia; o__Bacteroidales; f__Prevotellaceae; g__Prevotellaceae_UCG-003; s__uncultured_bacterium	0.999532
77ad29f1bce2f9804e42b9c3aa11d366	7	4	0.130697	d__Bacteria; p__Firmicutes; c__Bacilli; o__Lactobacillales; f__Streptococcaceae; g__Streptococcus; s__Streptococcus_hyointestinalis	0.995887
c62ea0f14eb36f44d3263168f3780d74	7	8	0.125756	d__Bacteria; p__Firmicutes; c__Clostridia; o__Oscillospirales; f__Oscillospiraceae; g__UCG-002; s__uncultured_organism	0.978083
b9b97dae20bbd6acaeec09e4e05dbbf7	7	6	0.060893	d__Bacteria; p__Firmicutes; c__Clostridia; o__Christensenellales; f__Christensenellaceae; g__Christensenellaceae_R-7_group	0.989193
fc117a80a5142db163ef99434cc940c8	7	6	0.0608129	d__Bacteria; p__Firmicutes; c__Negativicutes; o__Acidaminococcales; f__Acidaminococcaceae; g__Phascolarctobacterium	0.999877
b0b5ac6c2e654bc2d1113ab5d3efa1b7	7	6	0.0598064	d__Bacteria; p__Firmicutes; c__Clostridia; o__Christensenellales; f__Christensenellaceae; g__Christensenellaceae_R-7_group; s__uncultured_prokaryote	0.954077
2377902a03ced42554a807bcb42de23c	7	6	0.0596473	d__Bacteria; p__Firmicutes; c__Clostridia; o__Christensenellales; f__Christensenellaceae; g__Christensenellaceae_R-7_group	0.988596
be9a90f0d544f31e1383c65c6699d424	7	4	0.0509171	d__Bacteria; p__Firmicutes; c__Bacilli; o__Lactobacillales; f__Lactobacillaceae; g__Lactobacillus; s__Lactobacillus_delbrueckii	0.991468
15beac82ca3ddb672a17bdfb144b5baa	7	1	0.0427032	d__Bacteria; p__Firmicutes; c__Clostridia; o__Oscillospirales; f__Oscillospiraceae	1
7eb7353c646bb94442a80b2fb842ceea	7	4	0.041463	d__Bacteria; p__Bacteroidota; c__Bacteroidia; o__Bacteroidales; f__Prevotellaceae; g__Alloprevotella	0.999978
221c3d40cd0b61e532af5c5a6f1d6382	7	6	0.0409394	d__Bacteria; p__Proteobacteria; c__Gammaproteobacteria; o__Pseudomonadales; f__Moraxellaceae; g__Acinetobacter	0.999916
cf2460e9352b836b87e2b396fbbb4fab	7	4	0.0171453	d__Bacteria; p__Firmicutes; c__Bacilli; o__Lactobacillales; f__Lactobacillaceae; g__Lactobacillus; s__Lactobacillus_mucosae	0.998909
9c2c9e8c0e48a6a5018c2a93819bbafd	7	6	0.0145928	d__Bacteria; p__Firmicutes; c__Clostridia; o__Christensenellales; f__Christensenellaceae; g__Christensenellaceae_R-7_group	0.994982
abd08afcb79500a4c95de6a434edc623	7	6	0.0109567	d__Bacteria; p__Bacteroidota; c__Bacteroidia; o__Bacteroidales; f__Prevotellaceae; g__Prevotella; s__uncultured_bacterium	0.909051
850d47090d7fc05615ba83c010f1b923	7	4	0.0109009	d__Bacteria; p__Firmicutes; c__Clostridia; o__Oscillospirales; f__Ruminococcaceae; g__uncultured; s__uncultured_organism	0.99111
7987368c3c155daa387450c94502e239	7	3	0.00895118	d__Bacteria; p__Firmicutes; c__Clostridia; o__Christensenellales; f__Christensenellaceae; g__Christensenellaceae_R-7_group	0.987024
73e2ad7e9d046be2e35003308a55a307	7	6	0.0070061	d__Bacteria; p__Firmicutes; c__Bacilli; o__RF39; f__RF39; g__RF39	1
8800b87267c9dcce19227d53b153183f	7	4	0.00563937	d__Bacteria; p__Firmicutes; c__Bacilli; o__Lactobacillales; f__Lactobacillaceae; g__Lactobacillus	0.999999
ef5d4212af635660f6dae943fc0284f7	7	4	0.00169853	d__Bacteria; p__Firmicutes; c__Bacilli; o__Lactobacillales; f__Lactobacillaceae; g__Lactobacillus; s__Lactobacillus_delbrueckii	0.979197
1765f09695e91b4a4e03df131db96e86	7	1	-0.00348001	d__Bacteria; p__Bacteroidota; c__Bacteroidia; o__Bacteroidales; f__Prevotellaceae; g__Prevotella	1
5a00febffe3058a03cf96510659ee073	7	4	-0.00460437	d__Bacteria; p__Bacteroidota; c__Bacteroidia; o__Bacteroidales; f__Prevotellaceae; g__Prevotella; s__uncultured_bacterium	0.815874
9f6a795f81eb148b6a61c78364309760	7	6	-0.00876497	d__Bacteria; p__Firmicutes; c__Clostridia; o__Christensenellales; f__Christensenellaceae; g__Christensenellaceae_R-7_group; s__human_gut	0.997216
47517537d44382318af251ef2adaf87a	7	1	-0.00885063	d__Bacteria; p__Proteobacteria; c__Gammaproteobacteria; o__Enterobacterales; f__Enterobacteriaceae; g__Escherichia-Shigella	0.987224
46e98f1e85fafa7744fe3f57fecddb11	7	2	-0.0114012	d__Bacteria; p__Bacteroidota; c__Bacteroidia; o__Bacteroidales; f__Prevotellaceae	0.999923
4d68415f3d31ac614e14b8209d2f0e15	7	2	-0.0124533	d__Bacteria; p__Firmicutes; c__Clostridia; o__Clostridia_UCG-014; f__Clostridia_UCG-014; g__Clostridia_UCG-014; s__uncultured_bacterium	0.711896
38af2b19a4ed32f75620fc2ccd210955	7	2	-0.0129459	d__Bacteria; p__Spirochaetota; c__Spirochaetia; o__Spirochaetales; f__Spirochaetaceae; g__Treponema; s__uncultured_bacterium	0.977351
ec7cfa2504dc3332c138aa16106b80ed	8	3	0.115298	d__Bacteria; p__Bacteroidota; c__Bacteroidia; o__Bacteroidales; f__Prevotellaceae; g__Prevotellaceae_NK3B31_group; s__uncultured_bacterium	0.848547
525aee6345198a8e7c4e86bbf07889fe	8	3	0.0997424	d__Bacteria; p__Firmicutes; c__Clostridia; o__Lachnospirales; f__Lachnospiraceae; g__Lachnospiraceae_AC2044_group; s__uncultured_bacterium	0.974755
e6f20d694aea622a950949b4e5ff7bbb	8	1	0.094055	d__Bacteria; p__Bacteroidota; c__Bacteroidia; o__Bacteroidales; f__p-251-o5; g__p-251-o5; s__uncultured_bacterium	1
f5da3edde9a6c8a2f59577bb7a9892d7	8	3	0.0932264	d__Bacteria; p__Bacteroidota; c__Bacteroidia; o__Bacteroidales; f__Rikenellaceae; g__Rikenellaceae_RC9_gut_group; s__uncultured_bacterium	0.993343
3de5249368aeb9c56fa2b27d17ceb37a	8	3	0.0877701	d__Bacteria; p__Bacteroidota; c__Bacteroidia; o__Bacteroidales; f__Rikenellaceae; g__Rikenellaceae_RC9_gut_group; s__uncultured_Bacteroidales	0.995021
1f7527efa9ccd71963e6095dfed00a00	8	3	0.0853971	d__Bacteria; p__Firmicutes; c__Clostridia; o__Lachnospirales; f__Lachnospiraceae; g__Frisingicoccus; s__uncultured_bacterium	0.984021
9f419cacb0f09929c7587bca6119e9e0	8	1	0.0823655	d__Bacteria; p__Bacteroidota; c__Bacteroidia; o__Bacteroidales; f__Prevotellaceae; g__Prevotella; s__uncultured_bacterium	0.964358
d149d341abd8969140671cb520c84990	8	1	0.0820251	d__Bacteria; p__Bacteroidota; c__Bacteroidia; o__Bacteroidales; f__Prevotellaceae; g__Prevotella	0.90536
c97443a60c007e8a51ea3f4fc57521e0	8	1	0.0799772	d__Bacteria; p__Bacteroidota; c__Bacteroidia; o__Bacteroidales; f__p-251-o5; g__p-251-o5; s__uncultured_bacterium	1
07480df6bc1b1572873a44ae40467286	8	1	0.078175	d__Bacteria; p__Bacteroidota; c__Bacteroidia; o__Bacteroidales; f__Bacteroidaceae; g__Bacteroides; s__uncultured_Bacteroidales	0.831384
8739043686914afaa56ea701d6cc7ead	8	1	0.0723243	d__Bacteria; p__Bacteroidota; c__Bacteroidia; o__Bacteroidales; f__Prevotellaceae; g__Prevotellaceae_NK3B31_group; s__uncultured_bacterium	0.945123
bef2a5cad381ca99aa8e17cf6fb95c7f	8	3	0.0710828	d__Bacteria; p__Bacteroidota; c__Bacteroidia; o__Bacteroidales; f__p-251-o5; g__p-251-o5; s__uncultured_bacterium	1
be7d47326eb4c3f4078c893c3e9ea811	8	3	0.0688496	d__Bacteria; p__Firmicutes; c__Negativicutes; o__Acidaminococcales; f__Acidaminococcaceae; g__Phascolarctobacterium; s__uncultured_Veillonellaceae	0.851269
80ada3fbac5d886423f94f02a05e7724	8	1	0.0671802	d__Bacteria; p__Firmicutes; c__Clostridia; o__Peptostreptococcales-Tissierellales; f__Anaerovoracaceae; g__Family_XIII_AD3011_group; s__uncultured_bacterium	0.910303
019a0b6b5e113d42b2de54d0171747a0	8	3	0.0667067	d__Bacteria; p__Firmicutes; c__Clostridia; o__Oscillospirales; f__Ruminococcaceae; g__uncultured; s__uncultured_rumen	0.784683
0b10bff11ae12f896a39e8188cd2d41e	8	1	0.0662368	d__Bacteria; p__Bacteroidota; c__Bacteroidia; o__Bacteroidales; f__Muribaculaceae; g__Muribaculaceae; s__uncultured_bacterium	0.982946
9c250e31463ea75e972dc9e13b54ccad	8	3	0.0655671	d__Bacteria; p__Firmicutes; c__Bacilli; o__Erysipelotrichales; f__Erysipelotrichaceae; g__[Anaerorhabdus]_furcosa_group; s__uncultured_bacterium	0.999852
ef55577b3db38bba980dc7a1544421d4	8	3	0.0618731	d__Bacteria; p__Bacteroidota; c__Bacteroidia; o__Bacteroidales; f__p-251-o5; g__p-251-o5; s__uncultured_bacterium	1
e4a7ffef881afec881ae3351aafd2070	8	1	0.0572433	d__Bacteria; p__Bacteroidota; c__Bacteroidia; o__Bacteroidales; f__Bacteroidaceae; g__Bacteroides	0.999752
19c1bb41da61a0efde185b171e60e21f	8	1	0.0566313	d__Bacteria; p__Firmicutes; c__Bacilli; o__Erysipelotrichales; f__Erysipelotrichaceae; g__uncultured; s__uncultured_bacterium	0.999419
cfe3b8e4d04f814907afd06057dc6386	8	1	0.0557326	d__Bacteria; p__Bacteroidota; c__Bacteroidia; o__Bacteroidales; f__Muribaculaceae; g__Muribaculaceae; s__uncultured_bacterium	0.972841
228a78a6058f02ac6b7e6b7eea0b576a	8	3	0.054347	d__Bacteria; p__Bacteroidota; c__Bacteroidia; o__Bacteroidales; f__Rikenellaceae; g__Rikenellaceae_RC9_gut_group; s__uncultured_Rikenella	0.999875
43c8e1efa559366a127627912661cb3a	8	1	0.0542581	d__Bacteria; p__Firmicutes; c__Clostridia; o__Oscillospirales; f__Butyricicoccaceae; g__UCG-009; s__uncultured_bacterium	0.999876
663e5f6b51fa5812029b1682011002c4	8	1	0.0538022	d__Bacteria; p__Spirochaetota; c__Spirochaetia; o__Spirochaetales; f__Spirochaetaceae; g__Sphaerochaeta; s__uncultured_bacterium	0.999954
214176c50416f71a89f15b877ef18a82	8	1	0.0526628	d__Bacteria; p__Bacteroidota; c__Bacteroidia; o__Bacteroidales; f__Prevotellaceae; g__Prevotella	0.824523
fba642c830139ae93b26362af25ded80	8	3	0.0521016	d__Bacteria; p__Spirochaetota; c__Spirochaetia; o__Spirochaetales; f__Spirochaetaceae; g__Treponema; s__uncultured_bacterium	0.977117
c8155649fc06e029bc4f605964c91ce1	8	1	0.0505593	d__Bacteria; p__Bacteroidota; c__Bacteroidia; o__Bacteroidales; f__Prevotellaceae; g__Prevotella; s__uncultured_bacterium	0.915815
368f3518bd120f38e9424c1b98eafe8b	8	1	0.0493593	d__Bacteria; p__Firmicutes; c__Clostridia; o__Lachnospirales; f__Lachnospiraceae; g__Lachnospiraceae_UCG-001; s__uncultured_bacterium	0.958931
7cc4c56a499d7f7155de83a47d7c62fb	8	3	0.0488798	d__Bacteria; p__Firmicutes; c__Clostridia; o__Oscillospirales; f__Ruminococcaceae; g__Negativibacillus; s__uncultured_bacterium	0.94252
b59670698c56ee71c9e63daedb8d471a	8	1	0.0481787	d__Bacteria; p__Firmicutes; c__Clostridia; o__Oscillospirales; f__Oscillospiraceae; g__uncultured; s__uncultured_rumen	0.970289
320741cd0fe9a88a7db68ed9daaf08ee	8	3	0.0477566	d__Bacteria; p__Firmicutes; c__Clostridia; o__Christensenellales; f__Christensenellaceae; g__Christensenellaceae_R-7_group; s__unidentified_rumen	0.840232
2939b0aa2f7dfafea8503d740e8c3b86	8	3	0.0472909	d__Bacteria; p__Spirochaetota; c__Spirochaetia; o__Spirochaetales; f__Spirochaetaceae; g__Treponema; s__Treponema_berlinense	0.999999
f1f2fd4ee2da765458efb57a7ff49a16	8	1	0.0461758	d__Bacteria; p__Firmicutes; c__Clostridia; o__Oscillospirales; f__Ruminococcaceae; g__Candidatus_Soleaferrea; s__uncultured_bacterium	0.75798
1d19c6f063b678da0664170a044273ca	8	3	0.0459038	d__Bacteria; p__Firmicutes; c__Clostridia; o__Lachnospirales; f__Lachnospiraceae	1
60185507e583b6781e0d38d43999d8ae	8	3	0.0441032	d__Bacteria; p__Bacteroidota; c__Bacteroidia; o__Bacteroidales; f__Prevotellaceae; g__Prevotellaceae_NK3B31_group; s__uncultured_bacterium	0.874876
f7b69940cf9f1fd66f37c9874dba333e	8	3	0.0434327	d__Bacteria; p__Firmicutes; c__Clostridia; o__Oscillospirales; f__UCG-010; g__UCG-010	1
a469677d95d3ea163475a36eaef1ea83	8	3	0.0426286	d__Bacteria; p__Firmicutes; c__Clostridia; o__Oscillospirales; f__[Eubacterium]_coprostanoligenes_group; g__[Eubacterium]_coprostanoligenes_group; s__Eubacterium_coprostanoligenes	0.99784
a23e2065f6a0d70bf7306a2bdc1951e3	8	1	0.0422917	d__Bacteria; p__Firmicutes; c__Clostridia; o__Peptostreptococcales-Tissierellales; f__Anaerovoracaceae; g__Family_XIII_AD3011_group; s__uncultured_organism	0.97379
8df767753d25dbb109ad176a39ce51d7	8	3	0.0419192	d__Bacteria; p__Bacteroidota; c__Bacteroidia; o__Bacteroidales; f__Rikenellaceae; g__Rikenellaceae_RC9_gut_group; s__uncultured_beta	0.997914
d4ca6a455bf80b1772ac6f4e8892eccc	8	3	0.041097	d__Bacteria; p__Spirochaetota; c__Spirochaetia; o__Spirochaetales; f__Spirochaetaceae; g__Treponema	1
8d86b78596263085dab02313795696a1	8	1	0.0381861	d__Bacteria; p__Bacteroidota; c__Bacteroidia; o__Bacteroidales; f__Muribaculaceae; g__Muribaculaceae; s__uncultured_Porphyromonadaceae	0.989428
e52138688d7d91fed11a19c741dd3a09	8	3	0.0375155	d__Bacteria; p__Firmicutes; c__Clostridia; o__Christensenellales; f__Christensenellaceae; g__Christensenellaceae_R-7_group	0.993701
a71b8bacce78561e949233d521350c7e	8	1	0.03749	d__Bacteria; p__Bacteroidota; c__Bacteroidia; o__Bacteroidales; f__Prevotellaceae; g__Prevotellaceae_UCG-004; s__uncultured_rumen	0.857387
8c3544a814461d78fb4391124c2d81fc	8	1	0.0368977	d__Bacteria; p__Bacteroidota; c__Bacteroidia; o__Bacteroidales; f__Muribaculaceae; g__Muribaculaceae	0.998713
1ab1a730ef8ec1eeeae1fdb18a2f88d9	8	1	0.0336559	d__Bacteria; p__Bacteroidota; c__Bacteroidia; o__Bacteroidales; f__Prevotellaceae; g__Prevotella; s__uncultured_bacterium	0.801974
9ae821f5b66535accc921216ce3d6b3f	8	1	0.0335524	d__Bacteria; p__Firmicutes; c__Clostridia; o__Oscillospirales; f__Oscillospiraceae; g__UCG-005	0.999891
4a5ff17928e478191a5921e580d3490a	8	3	0.0330299	d__Bacteria; p__Spirochaetota; c__Spirochaetia; o__Spirochaetales; f__Spirochaetaceae; g__Sphaerochaeta; s__uncultured_prokaryote	0.999995
1e2bf1305d8ff4601866e42bfc89a58f	8	1	0.0325757	d__Bacteria; p__Bacteroidota; c__Bacteroidia; o__Bacteroidales; f__Prevotellaceae; g__Prevotella; s__uncultured_bacterium	0.823284
ae94771a908a73b7a62ea8e811dae5b7	8	1	0.0311652	d__Bacteria; p__Firmicutes; c__Clostridia; o__Christensenellales; f__Christensenellaceae; g__Christensenellaceae_R-7_group	0.993857
3fc0e40ddf3b220cb03badbef6a9d16e	8	3	0.030268	d__Bacteria; p__Bacteroidota; c__Bacteroidia; o__Bacteroidales; f__Muribaculaceae; g__Muribaculaceae; s__uncultured_Porphyromonadaceae	0.993252
819b657d4cddbd2d8fa696e0d010da48	8	1	0.0298314	d__Bacteria; p__Spirochaetota; c__Spirochaetia; o__Spirochaetales; f__Spirochaetaceae; g__Sphaerochaeta; s__uncultured_prokaryote	0.907146
9a8a4fee8f016bc8e3ed4f336307fc56	8	3	0.0273829	d__Bacteria; p__Firmicutes; c__Bacilli; o__RF39; f__RF39; g__RF39; s__uncultured_bacterium	0.727122
57eff197ce7a3c02cafa7cbac6d13fb7	8	7	0.0271705	d__Bacteria; p__Firmicutes; c__Bacilli; o__RF39; f__RF39; g__RF39	1
696212422dc6a2b647b5f522f9471b9e	8	3	0.0263262	d__Bacteria; p__Firmicutes; c__Clostridia; o__Christensenellales; f__Christensenellaceae; g__Christensenellaceae_R-7_group; s__uncultured_prokaryote	0.872302
6f6fbbf1ac3ae4eb2e32df98d6752c5b	8	3	0.0258318	d__Bacteria; p__Firmicutes; c__Clostridia; o__Oscillospirales; f__Oscillospiraceae; g__Oscillibacter	0.890421
274efd1ca64f6aa08ab23f40cab88b47	8	3	0.0257986	d__Bacteria; p__Firmicutes; c__Clostridia; o__Oscillospirales; f__Ruminococcaceae; g__Negativibacillus	0.704372
2cec39ba541843d32b709396487d5f98	8	3	0.0257341	d__Bacteria; p__Firmicutes; c__Clostridia; o__Peptostreptococcales-Tissierellales; f__Anaerovoracaceae; g__Family_XIII_AD3011_group; s__uncultured_organism	0.814073
1286540172c3e21f0d2f85c47730a08e	8	3	0.0255272	d__Bacteria; p__Firmicutes; c__Bacilli; o__RF39; f__RF39; g__RF39; s__uncultured_bacterium	0.87792
8e5c2df5be385bc75b8e92657081c228	8	1	0.0242512	d__Bacteria; p__Bacteroidota; c__Bacteroidia; o__Bacteroidales; f__Prevotellaceae; g__Prevotella	0.997444
c1da9cf7dabef3a73105de2b50db9144	8	3	0.0231354	d__Bacteria; p__Firmicutes; c__Clostridia; o__Oscillospirales; f__Oscillospiraceae; g__NK4A214_group	0.99996
8d8543dcbf63473c74b595c2eb8fe6cc	8	2	0.0230299	d__Bacteria; p__Bacteroidota; c__Bacteroidia; o__Bacteroidales; f__Prevotellaceae; g__Prevotellaceae_NK3B31_group; s__uncultured_bacterium	0.941616
c888e505bfbdf81b0c7ebc569c1e880d	8	3	0.0229533	d__Bacteria; p__Bacteroidota; c__Bacteroidia; o__Bacteroidales; f__Muribaculaceae; g__Muribaculaceae; s__uncultured_bacterium	0.793799
e9c6d77ee3fac0e3550938becdff4291	8	3	0.0220021	d__Bacteria; p__Bacteroidota; c__Bacteroidia; o__Bacteroidales; f__Tannerellaceae; g__Parabacteroides; s__uncultured_bacterium	0.994624
10237d369cf20e63b901912b384185f8	8	1	0.0215612	d__Bacteria; p__Firmicutes; c__Clostridia; o__Christensenellales; f__Christensenellaceae; g__Christensenellaceae_R-7_group; s__uncultured_prokaryote	0.945288
cb88c7a3da278495cad0cd02fedc747b	8	3	0.0207978	d__Bacteria; p__Firmicutes; c__Clostridia; o__Lachnospirales; f__Lachnospiraceae; g__Acetitomaculum; s__uncultured_bacterium	0.999909
48c9b5e529a9c2f854b3a1a1b0ada99b	8	3	0.020213	d__Bacteria; p__Bacteroidota; c__Bacteroidia; o__Bacteroidales; f__Prevotellaceae; g__Prevotellaceae_NK3B31_group; s__uncultured_bacterium	0.934387
ce4573039632b39caa768148573a45a8	8	1	0.0201775	d__Bacteria; p__Firmicutes; c__Clostridia; o__Lachnospirales; f__Lachnospiraceae; g__Dorea	0.919657
60b69abd5547c069f20f37e0feac22b3	8	3	0.0192627	d__Bacteria; p__Bacteroidota; c__Bacteroidia; o__Bacteroidales; f__Muribaculaceae; g__Muribaculaceae; s__uncultured_bacterium	0.987406
21f8d3cc8d856f775c9da7d1bc1733c4	8	1	0.0175103	d__Bacteria; p__Bacteroidota; c__Bacteroidia; o__Bacteroidales; f__Rikenellaceae; g__Rikenellaceae_RC9_gut_group; s__uncultured_bacterium	0.84453
4b50af0839debca0ca26ed48a7ad6d62	8	1	0.0168272	d__Bacteria; p__Bacteroidota; c__Bacteroidia; o__Bacteroidales; f__Prevotellaceae; g__Prevotella; s__uncultured_bacterium	0.891821
9b12dbaf7947c78188d4fe4ee258ed92	8	3	0.0162887	d__Bacteria; p__Firmicutes; c__Clostridia; o__Oscillospirales; f__Butyricicoccaceae	1
af61fcb3293dbe4fcee88f711a646b69	8	1	0.0161416	d__Bacteria; p__Bacteroidota; c__Bacteroidia; o__Bacteroidales; f__Prevotellaceae; g__Prevotellaceae_NK3B31_group	0.989164
54658c2bff0cd8accf46b3aff9bb449b	8	1	0.0159744	d__Bacteria; p__Firmicutes; c__Clostridia; o__Oscillospirales; f__Oscillospiraceae; g__UCG-005	0.99998
772f5f77514502ff9d7cda4c31815176	8	3	0.0159574	d__Bacteria; p__Bacteroidota; c__Bacteroidia; o__Bacteroidales; f__Rikenellaceae; g__Rikenellaceae_RC9_gut_group	1
44d7f5aeed7eab739b8a943769ac24d7	8	1	0.0156364	d__Bacteria; p__Bacteroidota; c__Bacteroidia; o__Bacteroidales; f__Muribaculaceae; g__Muribaculaceae; s__uncultured_bacterium	0.989511
1fe3c1dec2807055b6ab1403e8de5d09	8	1	0.0152579	d__Bacteria; p__Bacteroidota; c__Bacteroidia; o__Bacteroidales; f__Muribaculaceae; g__Muribaculaceae; s__uncultured_Porphyromonadaceae	0.990937
e6fe76abfaae3ee6030ad6cccdffa2d3	8	3	0.0111677	d__Bacteria; p__Firmicutes; c__Clostridia; o__Oscillospirales; f__Oscillospiraceae; g__UCG-002	0.999923
9cdc2b484ec4b2d3f20860523d911cc5	8	1	0.00946881	d__Bacteria; p__Firmicutes; c__Clostridia; o__Lachnospirales; f__Lachnospiraceae	1
9e9b9c9aa413eb2ee9e97f76c2e36489	8	3	0.00886809	d__Bacteria; p__Spirochaetota; c__Spirochaetia; o__Spirochaetales; f__Spirochaetaceae; g__Treponema; s__Treponema_porcinum	0.999997
007fa76712a35146445379eb03c5ee41	8	3	0.00886503	d__Bacteria; p__Firmicutes; c__Clostridia; o__Oscillospirales; f__Oscillospiraceae; g__NK4A214_group	0.999997
c169d4cde7a2b8ec3b09419244e7acd9	8	3	0.00875211	d__Bacteria; p__Spirochaetota; c__Spirochaetia; o__Spirochaetales; f__Spirochaetaceae; g__Sphaerochaeta; s__uncultured_bacterium	0.999908
7032c6ecbdb04b396f1af558d65f8475	8	1	0.00860797	d__Bacteria; p__Bacteroidota; c__Bacteroidia; o__Bacteroidales; f__Prevotellaceae; g__Prevotella; s__uncultured_bacterium	0.969948
b864b127fbfc84b4c93713b13fcbc05a	8	1	0.00675042	d__Bacteria; p__Bacteroidota; c__Bacteroidia; o__Bacteroidales; f__Prevotellaceae; g__Prevotellaceae_NK3B31_group; s__uncultured_bacterium	0.998618
9f00b3ccd6a178d0fe6ee03457bbd722	8	1	0.00548001	d__Bacteria; p__Bacteroidota; c__Bacteroidia; o__Bacteroidales; f__Bacteroidaceae; g__Bacteroides	0.996543
59cfc50d1ad620e6b208df50639f7ba5	8	3	0.00491742	d__Bacteria; p__Firmicutes; c__Clostridia; o__Clostridia_UCG-014; f__Clostridia_UCG-014; g__Clostridia_UCG-014	1
7ad4ed31f38d2e52780a5cebd8063f03	8	1	0.00336295	d__Bacteria; p__Firmicutes; c__Clostridia; o__Clostridiales; f__Clostridiaceae; g__Clostridium_sensu_stricto_1	0.999991
4dcf769e6f1e0ece0f5708e84906d5c3	8	3	0.001543	d__Bacteria; p__Bacteroidota; c__Bacteroidia; o__Bacteroidales; f__Rikenellaceae; g__dgA-11_gut_group; s__uncultured_Bacteroidales	1
0ec8812f60ab29893f045fdb84e116e6	8	3	0.00141319	d__Bacteria; p__Bacteroidota; c__Bacteroidia; o__Bacteroidales; f__p-251-o5; g__p-251-o5; s__uncultured_bacterium	1
d9b030252716fcf9f9dee88fc8e33932	8	3	0.00140499	d__Bacteria; p__Spirochaetota; c__Spirochaetia; o__Spirochaetales; f__Spirochaetaceae; g__Treponema	1
f6bf87019f65af438bc1f35739e79188	8	3	0.000484478	d__Bacteria; p__Firmicutes; c__Clostridia; o__Lachnospirales; f__Lachnospiraceae; g__[Eubacterium]_hallii_group; s__uncultured_bacterium	0.977865
b4289af97047db1d4a8a98d9325e83f0	8	1	-8.91e-05	d__Bacteria; p__Bacteroidota; c__Bacteroidia; o__Bacteroidales; f__Muribaculaceae; g__Muribaculaceae; s__uncultured_bacterium	0.986425
8460fb189799d57df1e2e25494315902	8	2	-0.000469602	d__Bacteria; p__Firmicutes; c__Clostridia; o__Clostridia_UCG-014; f__Clostridia_UCG-014; g__Clostridia_UCG-014	1
209610fe8a8c4f79b4a301d03205d663	8	3	-0.00230556	d__Bacteria; p__Firmicutes; c__Clostridia; o__Oscillospirales; f__Oscillospiraceae; g__UCG-005; s__uncultured_Ruminococcaceae	0.816223
1b6418ebd1cdd88e0aed8f731d5bf624	8	3	-0.00293613	d__Bacteria; p__Bacteroidota; c__Bacteroidia; o__Bacteroidales; f__Prevotellaceae; g__Prevotellaceae_UCG-004; s__uncultured_bacterium	0.999659
75538d7b901229441612090593f23c7b	8	1	-0.00333645	d__Bacteria; p__Bacteroidota; c__Bacteroidia; o__Bacteroidales; f__Rikenellaceae; g__Rikenellaceae_RC9_gut_group; s__uncultured_bacterium	0.988357
fe2cc06a16b2255637f8ab8d0ae2ee4e	8	1	-0.00412616	d__Bacteria; p__Bacteroidota; c__Bacteroidia; o__Bacteroidales; f__Prevotellaceae; g__uncultured; s__uncultured_bacterium	0.88723
5234f12a4dac834e0595069625a29097	8	1	-0.00475902	d__Bacteria; p__Firmicutes; c__Clostridia; o__Lachnospirales; f__Lachnospiraceae; g__Agathobacter	0.782558
cee2b60ed4f3f68756a62a7ca3de1c85	8	1	-0.00630445	d__Bacteria; p__Firmicutes; c__Clostridia; o__Lachnospirales; f__Lachnospiraceae	1
4c27a228fdaf862061d8e59f4ee79c70	8	3	-0.0084272	d__Bacteria; p__Firmicutes; c__Clostridia; o__Lachnospirales; f__Lachnospiraceae; g__Lachnoclostridium; s__bacterium_NLAE-zl-P484	0.735579
74aed43d619e47f1871bf00f443ad6f9	8	3	-0.0107408	d__Bacteria; p__Firmicutes; c__Clostridia; o__Christensenellales; f__Christensenellaceae; g__Christensenellaceae_R-7_group; s__uncultured_prokaryote	0.991034
7057fda5db5708489eb7ae09a0478a9d	8	1	-0.0107842	d__Bacteria; p__Bacteroidota; c__Bacteroidia; o__Bacteroidales; f__Prevotellaceae; g__Prevotella; s__uncultured_bacterium	0.924351
61fe92a5111ac9486da4e4f5b175a805	8	1	-0.0112011	d__Bacteria; p__Firmicutes; c__Clostridia; o__Oscillospirales; f__Oscillospiraceae; g__UCG-005; s__uncultured_Ruminococcaceae	0.726947
932bb4aa652882fd3672ee845f7ba944	8	1	-0.0139955	d__Bacteria; p__Firmicutes; c__Bacilli; o__RF39; f__RF39; g__RF39; s__gut_metagenome	0.967546
cc5026d9a28b103e52071273d4a7a1c1	8	7	-0.0163652	d__Bacteria; p__Spirochaetota; c__Spirochaetia; o__Spirochaetales; f__Spirochaetaceae; g__Treponema	1
0e8f0ca4f8a03ec165e758705e94dcb5	8	1	-0.0164577	d__Bacteria; p__Bacteroidota; c__Bacteroidia; o__Bacteroidales; f__Prevotellaceae; g__Prevotellaceae_NK3B31_group; s__uncultured_bacterium	0.78471
303f9c5de6b0557410415a628f1c5a50	8	3	-0.0171464	d__Bacteria; p__Firmicutes; c__Clostridia; o__Oscillospirales; f__Ruminococcaceae; g__Ruminococcus; s__metagenome	0.901739
209262eaab2a7129e868b1825391016b	8	1	-0.0188007	d__Bacteria; p__Bacteroidota; c__Bacteroidia; o__Bacteroidales; f__Tannerellaceae; g__Parabacteroides; s__Parabacteroides_sp.	0.717525
b65a1f4a8997899460e6a0b91e1bd221	8	1	-0.0195167	d__Bacteria; p__Firmicutes; c__Clostridia; o__Oscillospirales; f__Ruminococcaceae; g__[Eubacterium]_siraeum_group	0.866812
061af3692fc809ad636568d0566ee48f	8	1	-0.0236996	d__Bacteria; p__Firmicutes; c__Bacilli; o__Erysipelotrichales; f__Erysipelatoclostridiaceae; g__Erysipelotrichaceae_UCG-003; s__uncultured_bacterium	0.929957
aae8e38fa92d4e6f93ef3fe6df5272d9	8	3	-0.0245497	d__Bacteria; p__Firmicutes; c__Clostridia	0.999988
24aa4563da06cbfb87dc9e79b016e82b	8	1	-0.0251928	d__Bacteria; p__Firmicutes; c__Bacilli; o__RF39; f__RF39; g__RF39	1
8044d97586300264feeae3b45362ddeb	8	1	-0.0290028	d__Bacteria; p__Bacteroidota; c__Bacteroidia; o__Bacteroidales; f__Rikenellaceae; g__Rikenellaceae_RC9_gut_group; s__uncultured_bacterium	0.998854
b9af35c15baf12a261dc0067a3dce3cd	8	1	-0.0318	d__Bacteria; p__Bacteroidota; c__Bacteroidia; o__Bacteroidales; f__Prevotellaceae; g__Prevotella; s__uncultured_bacterium	0.743261
f144481f3149e729163b3a4193abf6cb	8	1	-0.0356826	d__Bacteria; p__Firmicutes; c__Clostridia; o__Lachnospirales; f__Lachnospiraceae; g__Lachnospiraceae_UCG-010; s__uncultured_bacterium	0.972787
